# Supplementary material for: A large multiethnic GWAS meta-analysis of cataract identifies new risk loci and sex-specific effects
Source: Nat Commun. 2021 Jun 14;12:3595. doi: 10.1038/s41467-021-23873-8 (PMC8203611; doi:10.1038/s41467-021-23873-8)
Supplement: Supplementary file 4 — Supplementary Data 1-15 [file 41467_2021_23873_MOESM4_ESM.xlsx]

## Sheet: TOC
Supplementary Data 1. Characteristics of cataract cases and controls from GERA, UK Biobank cohort, and 23andMe
Supplementary Data 2. Replication of previous cataract GWAS results (Boutin et al. Hum Mol Genet. 2020) in the GERA cohort.
Supplementary Data 3. Additional cataract-associated loci identified in the European-specific meta-analysis (GERA non-Hispanic whites + UKB Europeans) and look-up in the other ethnic groups
Supplementary Data 4. Cataract-associated loci identified in the European-specific meta-analysis (GERA non-Hispanic whites + UKB Europeans)
Supplementary Data 5. Cataract-associated variants identified in the conditional and joint multiple-SNP (COJO) analysis conducted on the European-specific (GERA non-Hispanic whites + UKB Europeans) meta-analysis results
Supplementary Data 6. Cataract-associated loci identified in the women sex-specific combined (GERA+UKB) meta-analysis and look-up in men (GERA+UKB)
Supplementary Data 7. Cataract-associated loci identified in the men sex-specific combined (GERA+UKB) meta-analysis and look-up in women (GERA+UKB)
Supplementary Data 8. List of the 95% credible set of variants in each of the 54 cataract loci identified in the combined (GERA+UKB) multiethnic analysis
Supplementary Data 9. VEGAS2 Gene-based association analysis.
Supplementary Data 10. Expression values of candidate genes in lenses of gene perturbation mouse models with lens defects/cataract.
Supplementary Data 11. VEGAS2-Pathways association analysis top results.
Supplementary Data 12. Genetic risk sharing between cataract and other diseases/traits.
Supplementary Data 13. PheWAS Results (UKB European data using GeneATLAS).
Supplementary Data 14. Potential candidate genes within the 54 cataract-associated loci identified and relevance from previous works
Supplementary Data 15. List of primers used for RT-PCR analysis in mouse lens

## Sheet: Supplementary Data 1
Supplementary Data 1. Characteristics of cataract cases and controls from GERA and UK Biobank cohorts, and 23andMe validation cohort
	GERA		UKB		23andMe
	Controls	Cases	Controls	Cases	Controls	Cases
Total, N (proportion that are cases)	64777	33,145 (33.8%)	452622	34,699 (7.1%)	2887246	347,209 (10.7%)
Sex, N (proportion that are cases)
Female	38260	19,604 (33.9%)	244925	19,392 (7.3%)	1623785	211,030 (11.5%)
Male	26517	13,541 (33.8%)	207697	15,307 (6.9%)	1263461	136,179 (9.7%)
Ethnicity, N (proportion that are cases)
non-Hispanic white / European	50487	28,092 (35.8%)	428084	31,852 (6.9%)	2210509	313,278 (12.4%)
African American / African	2368	815 (25.6%)	7897	757 (8.7%)	120390	7,715 (6.0%)
East Asian	5302	2,089 (28.3%)	1721	144 (7.7%)	104766	3,934 (3.6%)
Hispanic/Latino	6620	2,149 (24.5%)	NA	NA	425544	21,408 (4.8%)
South Asian	NA	NA	8571	1,278 (13.0%)	26037	874 (3.2%)
Mixed/Other	NA	NA	7349	668 (8.3%)	NA	NA
Age, Mean ± SD (years)	58.2 ± 13.0	72.9 ± 9.0	56.6 ± 8.1	63.1 ± 5.8	45.7 ± 16.3	72.3 ± 10.8

## Sheet: Supplementary Data 2
Supplementary Data 2. Replication of previous cataract GWAS results (Boutin et al. Hum Mol Genet. 2020) in the GERA cohort. All odds ratio (OR) and P-values derived from logistic regression model are two-sided. As 19 SNPs (available) were tested, the P-value adjusted for Bonferroni correction was set as P<0.00263 (0.05/19)
					GERA multiethnic meta-analysis							GERA non-Hispanic whites					GERA Hispanic/Latinos					GERA East Asians					GERA African Americans
CHR	BP	SNP	A1	A2	N	P	P.R.	OR	OR.R.	Q	I	FRQ	OR	SE	P	info	FRQ	OR	SE	P	info	FRQ	OR	SE	P	info	FRQ	OR	SE	P	info
1	51437247	rs3176459	G	A	4	0.0257	0.8847	0.9737	1.0052	0.0525	61.06	0.347	0.965	0.0128	0.00535	0.994356	0.2862	1.0477	0.0464	0.3157	0.996938	0.1215	0.9349	0.0681	0.3232	1.0079	0.3012	1.1308	0.0716	0.08595	0.983485
1	155076734	rs7366355	T	C	4	0.01647	0.01647	1.0275	1.0275	0.8006	0	0.5069	1.0232	0.0121	0.05867	1.00082	0.5911	1.0636	0.0425	0.1466	1.0145	0.865	1.0479	0.0653	0.4734	1.00479	0.7109	1.0549	0.0725	0.4611	0.983788
1	227172290	rs12593	T	C	4	0.0001516	0.0001516	1.044	1.044	0.8894	0	0.4611	1.0421	0.0122	0.0007402	0.987836	0.3599	1.0607	0.0434	0.1747	0.993672	0.1944	1.0302	0.0564	0.5982	0.952086	0.2326	1.0982	0.0782	0.2308	0.971879
3	181346937	rs9842371	T	C	4	1.49e-14	0.1476	1.0922	1.0493	0.0239	68.25	0.3572	1.1069	0.0126	9.382e-16	0.99793	0.4046	1.0748	0.0425	0.08988	1.01696	0.421	1.0057	0.0434	0.8964	0.994175	0.6404	0.9455	0.0675	0.4064	1.01171
6	32627160	rs9273404	G	A	4	0.01562	0.01562	1.0302	1.0302	0.4768	0	0.4533	1.0322	0.0133	0.01713	0.841019	0.4871	1.0013	0.0469	0.9784	0.808859	0.319	1.0803	0.0542	0.154	0.745781	0.3145	0.9373	0.0818	0.429	0.740471
7	11677840	rs2526099	G	A	4	0.04048	0.04048	1.0242	1.0242	0.5882	0	0.452	1.0231	0.0126	0.06906	0.93987	0.3965	1.0409	0.0457	0.3809	0.8865	0.2506	0.988	0.0495	0.8074	1.01348	0.219	1.1226	0.0816	0.1564	0.922377
7	46214253	rs17172647	G	A	4	0.000245	0.000245	1.0465	1.0465	0.4214	0	0.2742	1.0547	0.0137	9.751e-05	0.988498	0.2656	0.9986	0.0486	0.9776	0.977575	0.4017	0.9937	0.0435	0.8847	1.0069	0.5381	1.073	0.0663	0.2879	0.975497
7	127015083	rs62621812	A	G	2	2.902e-06	2.902e-06	1.2201	1.2201	0.9375	0	0.0213	1.2209	0.0434	4.318e-06	0.917563	0.0118	1.2003	0.2126	0.3905	0.831745	0.0013	NA	NA	NA	0.574506	0.0036	NA	NA	NA	0.878171
8	9308156	rs7828059	A	T	4	0.5968	0.5968	1.006	1.006	0.624	0	0.5197	1.0059	0.0122	0.6307	0.98821	0.4076	0.9706	0.0423	0.481	1.01272	0.1354	1.0613	0.0643	0.3546	0.98169	0.2887	1.0503	0.073	0.5012	0.957279
9	22206987	rs1679013	T	C	3	0.004454	0.004454	1.037	1.037	0.8076	0	0.4854	1.0377	0.0134	0.005538	0.821086	0.4398	1.0462	0.0488	0.3545	0.753409	0.7579	NA	NA	NA	0.650817	0.348	0.9854	0.0815	0.8566	0.713413
10	29024130	rs1014607	A	G	4	2.476e-06	0.03157	0.9417	0.9326	0.1588	42.12	0.2945	0.9443	0.0135	2.121e-05	0.977095	0.2459	0.8995	0.0499	0.03372	0.959829	0.0322	0.7412	0.1369	0.02872	1.01635	0.524	1.0162	0.0684	0.8147	0.915167
11	213740	rs12226698	T	C	4	0.003101	0.004502	1.0841	1.0838	0.3813	2.21	0.042	1.094	0.0326	0.005866	0.866744	0.041	1.2118	0.1057	0.06921	0.997187	0.1395	0.9975	0.0628	0.9688	0.95904	0.0647	1.1359	0.1332	0.3388	0.976628
11	68941192	rs79721202	G	T	4	3.899e-12	3.899e-12	1.1429	1.1429	0.7489	0	0.0976	1.1421	0.0204	6.746e-11	1.00407	0.0845	1.2079	0.0738	0.01051	0.992045	0.0459	1.0521	0.1071	0.6356	0.980277	0.0299	1.0907	0.1966	0.6587	0.925392
15	28230318	rs1800407	T	C	2	4.688e-05	4.688e-05	1.1018	1.1018	0.826	0	0.0734	1.1036	0.0249	7.634e-05	0.868356	0.0905	1.083	0.082	0.3308	0.771492	0.005	NA	NA	NA	0.963001	0.039	NA	NA	NA	0.598814
16	69885166	rs4985447	A	G	4	0.0004961	0.0004961	1.0401	1.0401	0.5877	0	0.4892	1.043	0.0121	0.0005165	1.00124	0.5868	0.9995	0.0427	0.9911	0.996482	0.8596	1.0913	0.0626	0.1627	1.03586	0.5699	0.9966	0.0663	0.9596	0.967924
17	40824339	rs200210041	A	G	2	0.3886	0.3886	0.9541	0.9541	0.8611	0	0.013	0.9515	0.0567	0.3806	0.909482	0.0125	0.9862	0.1967	0.9439	0.912687	0.0013	NA	NA	NA	0.727882	0.0056	NA	NA	NA	0.688695
17	79564930	rs71373084	G	C	3	0.07054	0.07054	1.0801	1.0801	0.9765	0	0.3564	NA	NA	NA	0.617613	0.2503	1.0745	0.0493	0.1449	0.964594	0.027	1.1057	0.1655	0.5439	0.834073	0.1507	1.0939	0.0988	0.364	0.85636
17	81062985	rs28627461	G	A	NA	NA	NA	NA	NA	NA	NA	0.6663	NA	NA	NA	0.212784	0.5864	1.1014	0.044	0.02824	0.944732	0.5902	NA	NA	NA	0.189854	0.6171	NA	NA	NA	0.688599
20	10683666	rs2057052	T	A	4	0.2661	0.6715	0.9825	1.0164	0.1291	47.04	0.8464	0.9702	0.0171	0.07722	0.962585	0.8684	1.0386	0.0642	0.5552	0.940875	0.8655	1.1393	0.0708	0.0654	0.795086	0.8795	0.9819	0.1043	0.8609	0.913933
20	19457268	rs4814857	G	A	4	5.876e-16	0.03677	1.1293	1.0952	0.0367	64.7	0.1631	1.137	0.0164	5.021e-15	0.996574	0.1738	1.1839	0.0548	0.002044	1.00578	0.1803	1.0515	0.0558	0.3683	0.999521	0.0679	0.8105	0.136	0.1223	0.99185

## Sheet: Supplementary Data 3
Supplementary Data 3. Additional cataract-associated loci identified in the European-specific meta-analysis (GERA non-Hispanic whites + UKB Europeans) and look-up in the other ethnic groups. All odds ratio (OR) and P-values derived from logistic regression model are two-sided.
						European ancestry (GERA + UKB)						East Asian ancestry (GERA+UKBmeta)						African ancestry (GERA+UKBmeta)						Hispanic/Latino (GERA)					South Asian ancestry (UKB)					Mixed ancestry (UKB)
CHR	BP	SNP	Locus	A1	A2	P	P.R.	OR	OR.R.	Q	I	P	P.R.	OR	OR.R.	Q	I	P	P.R.	OR	OR.R.	Q	I	FRQ	OR	SE	P	info	FRQ	info	BETA	SE	P	FRQ	info	BETA	SE	P
2	222425620	rs10498120	EPHA4	G	A	1.538e-08	1.538e-08	0.9484	0.9484	0.752	0	NA	NA	NA	NA	NA	NA	0.9186	0.9799	0.9882	0.9959	0.1668	47.68	0.1264	1.0356	0.0646	0.5876	0.9412	0.0834427	0.931897	0.0441832	0.0898873	0.623045	0.115829	1.0132	0.0148596	0.0980678	0.879562
6	14471525	rs979037	CD83-JARID2	C	A	1.059e-08	1.059e-08	1.0411	1.0411	0.7739	0	0.3577	0.3915	1.0422	1.041	0.3127	1.89	0.563	0.563	0.9727	0.9727	0.954	0	0.5435	0.9427	0.043	0.17	0.980419	0.633946	0.979382	0.00469266	0.0489978	0.923701	0.53991	0.971369	-0.00517315	0.061552	0.93302
19	45715058	19:45715058_GA_G	near EXOC3L2	G	GA	3.01e-08	3.01e-08	1.041	1.041	0.3794	0	0.9753	0.9753	1.0016	1.0016	0.4828	0	0.3342	0.3342	0.9537	0.9537	0.5091	0	0.3465	1.0422	0.0459	0.3682	0.91938	0.390786	0.940237	0.0269112	0.0493485	0.585527	0.384321	0.955125	0.0227906	0.0634426	0.719421

## Sheet: Supplementary Data 4
Supplementary Data 4. Cataract-associated loci identified in the European-specific meta-analysis (GERA non-Hispanic whites + UKB Europeans). All odds ratio (OR) and P-values derived from logistic regression model are two-sided.
CHR	BP	SNP	A1	A2	N	P	P.R.	OR	OR.R.	Q	I
1	227172290	rs12593	T	C	2	2.148e-16	2.421e-06	1.0587	1.0561	0.1149	59.76
1	51465640	rs2453730	G	A	2	8.973e-14	0.001779	0.9464	0.9505	0.0384	76.69
1	10822808	rs2073017	C	T	2	1.279e-11	9.036e-05	0.9422	0.9457	0.1439	53.19
1	82165127	rs9729508	A	C	2	1.052e-09	4.693e-08	1.0565	1.0559	0.278	15.03
1	118160005	rs10633030	CT	C	2	2.141e-09	2.224e-07	1.0528	1.0537	0.2523	23.69
1	155130391	rs4971079	A	G	2	1.521e-08	1.521e-08	1.0401	1.0401	0.3733	0
1	169076212	rs1200128	C	G	2	1.757e-08	6.186e-06	1.0429	1.0419	0.2412	27.18
2	143553642	rs1490949	T	C	2	9.678e-10	3.69e-09	0.9457	0.9455	0.3018	6.22
2	28859979	rs10210444	A	G	2	7.072e-09	7.072e-09	1.0513	1.0513	0.5176	0
2	218530679	rs62175364	A	G	2	1.03e-08	1.03e-08	1.0798	1.0798	0.9411	0
2	12877060	rs35330522	A	G	2	1.149e-08	1.149e-08	0.961	0.961	0.6211	0
2	222425620	rs10498120	G	A	2	1.538e-08	1.538e-08	0.9484	0.9484	0.752	0
3	181346937	rs9842371	T	C	2	3.382e-33	7.643e-15	1.0898	1.0923	0.1333	55.62
3	63823014	rs35256080	AT	A	2	7.144e-10	7.144e-10	1.0459	1.0459	0.9857	0
3	52561779	rs11711421	T	C	2	1.095e-08	0.1243	0.9605	0.9674	0.0045	87.62
4	81951344	rs72868578	A	C	2	1.089e-11	6.347e-05	1.1281	1.1209	0.1336	55.56
6	163830815	rs111436210	AAC	A	2	5.987e-12	5.987e-12	1.0672	1.0672	0.4158	0
6	14471525	rs979037	C	A	2	1.059e-08	1.059e-08	1.0411	1.0411	0.7739	0
6	73643289	rs7744813	A	C	2	1.946e-08	1.946e-08	1.0405	1.0405	0.484	0
7	46214253	rs17172647	G	A	2	7.288e-30	0.002525	1.0933	1.0843	0.0013	90.28
7	127015083	rs62621812	A	G	2	7.144e-17	7.144e-17	1.2204	1.2204	0.9908	0
8	103676072	rs370102919	G	GAA	2	3.815e-08	0.002309	0.9615	0.964	0.1122	60.35
9	22206987	rs1679013	T	C	2	1.647e-19	0.005156	1.069	1.0613	0.008	85.8
9	108409041	rs4742654	T	G	2	1.556e-09	1.556e-09	1.0462	1.0462	0.417	0
10	29024130	rs1014607	A	G	2	5.062e-10	5.062e-10	0.9536	0.9536	0.3778	0
10	101647971	rs779436795	GTTTGTTTTTGTT	G	2	6.34e-09	6.34e-09	1.0413	1.0413	0.932	0
10	96039597	rs2274224	C	G	2	3.879e-08	3.879e-08	1.039	1.039	0.8649	0
11	68942162	rs150648223	ATTT	A	2	1.742e-40	3.399e-29	1.1642	1.1628	0.2534	23.33
11	204680	rs11245997	A	G	2	2.561e-14	9.677e-08	1.1363	1.1313	0.2075	37.05
12	30873116	rs73079970	T	C	2	9.879e-13	1.714e-07	0.911	0.9088	0.1746	45.73
12	66343400	rs1038196	C	G	2	1.359e-09	1.359e-09	0.959	0.959	0.9498	0
14	54431500	rs8014071	G	A	2	2.502e-09	2.502e-09	1.044	1.044	0.9998	0
14	25480235	rs8004566	G	A	2	3.91e-09	3.91e-09	1.0618	1.0618	0.6557	0
15	28437061	rs72714143	G	A	2	1.624e-15	1.624e-15	1.1027	1.1027	0.5286	0
15	61802203	rs12901945	A	G	2	2.468e-12	2.468e-12	1.0508	1.0508	0.621	0
16	69884306	rs73568154	A	T	2	3.565e-14	3.565e-14	1.0539	1.0539	0.3574	0
16	7460699	rs7184522	G	A	2	6.886e-13	6.886e-13	1.053	1.053	0.6516	0
16	79836244	rs11150205	T	C	2	1.724e-08	1.724e-08	1.0465	1.0465	0.5126	0
16	30070540	rs73530148	T	C	2	2.945e-08	2.945e-08	1.082	1.082	0.761	0
17	30571412	rs8074331	A	T	2	3.425e-08	0.000508	0.9589	0.9611	0.159	49.59
19	45715058	19:45715058_GA_G	G	GA	2	3.01e-08	3.01e-08	1.041	1.041	0.3794	0
20	19457268	rs4814857	G	A	2	2.111e-59	1.457e-21	1.1614	1.1575	0.1175	59.19
20	10649677	rs549768142	GAAAAAAAAAAT	G	2	9.442e-15	5.526e-07	0.9327	0.9353	0.1703	46.81
22	30326102	rs7291756	G	A	2	3.747e-09	3.747e-09	1.0479	1.0479	0.6622	0
Loci indicated in bold are additional novel

## Sheet: Supplementary Data 5
Supplementary Data 5. Cataract-associated variants identified in the conditional and joint multiple-SNP (COJO) analysis conducted on the European-specific (GERA non-Hispanic whites + UKB Europeans) meta-analysis results
CHR	aSNP	BP	A1	BETA	SE	P	Locus	bSNP	R2	D'
9	rs9644861	22090935	T	0.055	0.0069	2.02641e-15	CDKN2B-AS1	rs1679013	0.0063	0.0826
10	rs7069475	102101280	T	-0.041	0.0072	1.52849e-08	DNMBP
11	rs2686878	253958	A	0.078	0.012	1.31112e-10	RIC8A	rs12226698	0.0038	1
11	rs610442	68621003	C	0.061	0.0076	6.45802e-16	LOC338694	rs79721202	0	0.0158
11	rs872439	69355077	T	0.067	0.012	3.94422e-08			0	0.0065
Abbreviations: P, P-value from COJO analyses; aindex SNP associated with cataract from COJO analyses; bSNPs associated with cataract in a previous study.
In grey are already known cataract-associated loci. Linkage disequilibrium (LD) metrics (R2 and D’) have all been calculated in European-ancestry populations using a web-based bioinformatic tool (https://analysistools.nci.nih.gov/LDlink/).

## Sheet: Supplementary Data 6
Supplementary Data 6. Cataract-associated loci identified in the women sex-specific combined (GERA+UKB) meta-analysis, look-up in men (GERA+UKB), and replication in 23andMe research cohort. The beta coefficients from the 2 regressions were compared using a Z test (two-sided). As 20 SNPs were tested, the P-value adjusted for Bonferroni correction was set as P<0.0025 (0.05/20); while P<0.0025 are h…
						Women-specific meta-analysis (GERA+UKB) results							Men-specific meta-analysis (GERA+UKB) results							Compare BETAs		Women-specific results in 23andMe research cohort							Men-specific results in 23andMe research cohort							Compare BETAs
CHR	BP	SNP	Locus	A1	A2	N	P	P.R.	OR	OR.R.	BETA	SE	N	P	P.R.	OR	OR.R.	BETA	SE	Z	P-value	N	P	P(R)	OR	OR(R)	BETA	SE	N	P	P(R)	OR	OR(R)	BETA	SE	Z	P-value
1	110212293	rs3819350	GSTM2	A	C	2	2.104e-08	2.104e-08	1.0553	1.0553	0.0538251	0.00960609	2	0.2495	0.2495	1.0123	1.0123	0.012225	0.010616	2.90565	0.00183245	5	0.007948	0.007948	1.01286	1.01286	0.0127813	0.00481538	5	0.02493	0.02493	1.0128	1.0128	0.0127188	0.00567173	0.00840865	0.496645
1	227172290	rs12593	ADCK3	T	C	2	1.629e-08	1.629e-08	1.0521	1.0521	0.0507882	0.00899321	2	1.855e-09	0.0001408	1.0618	1.0591	0.0599656	0.0099776	-0.683228	0.247231	5	3.047e-15	3.047e-15	1.0371	1.0371	0.0364284	0.00461763	5	1.062e-20	0.002368	1.0518	1.0425	0.050503	0.00541316	-1.97813	0.023957
2	143553642	rs1490949	LRP1B-KYNU	T	C	2	4.603e-09	4.603e-09	0.9344	0.9344	-0.0678507	0.0115768	2	0.001573	0.1028	0.9606	0.9539	-0.0401972	0.0127171	-1.60801	0.0539163	5	4.008e-08	4.008e-08	0.9686	0.9686	-0.0319035	0.00581068	5	5.505e-06	0.0003457	0.9694	0.966	-0.031078	0.0068385	-0.0920004	0.463349
3	181363464	rs10663094	SOX2-OT	ACT	A	2	3.112e-12	3.112e-12	1.0664	1.0664	0.0642885	0.0092202	2	2.422e-21	5.193e-06	1.1017	1.1073	0.0968544	0.0102112	-2.36706	0.00896496	5	5.193e-09	0.885	1.0293	0.9966	0.028879	0.00494429	5	4.966e-30	1.135e-05	1.0683	1.0619	0.0660686	0.00580312	-4.8781	5.35559e-07
4	81951344	rs72868578	C4orf22-BMP3	A	C	2	2.964e-10	0.0007416	1.1544	1.1433	0.143581	0.0227882	2	0.003442	0.003442	1.0779	1.0779	0.0750147	0.025644	1.99864	0.0228234	5	0.0001621	0.0001621	1.0466	1.0466	0.0455468	0.0120757	5	2.65e-10	9.572e-08	1.0927	1.0908	0.0886517	0.0140316	-2.32843	0.00994472
7	46214253	rs17172647	IGFBP3-TNS3	G	A	2	7.291e-15	0.0009983	1.0807	1.0753	0.077609	0.00997631	2	3.269e-16	0.0281	1.0941	1.0839	0.0899321	0.0110171	-0.829125	0.203517	5	5.882e-36	5.882e-36	1.0643	1.0643	0.0623173	0.00497784	5	3.487e-43	3.487e-43	1.0839	1.0839	0.0805656	0.00584768	-2.37625	0.00874479
7	127015083	rs62621812	ZNF800	A	G	2	7.792e-12	7.792e-12	1.2431	1.2431	0.217608	0.0318033	2	8.633e-07	8.633e-07	1.192	1.192	0.175633	0.0356942	0.878022	0.189966	5	1.542e-12	1.542e-12	1.1169	1.1169	0.110557	0.015636	5	4.603e-11	4.603e-11	1.1279	1.1279	0.120357	0.0182824	-0.40739	0.341861
8	103676072	rs370102919	KLF10-AZIN1	G	GAA	2	4.439e-08	1.014e-06	0.9512	0.9517	-0.0500309	0.00914236	2	0.009646	0.009646	0.9742	0.9742	-0.0261387	0.0100989	-1.75389	0.0397244	NA	NA	NA	NA	NA	NA	NA	NA	NA	NA	NA	NA	NA	NA	NA	NA
9	22090935	rs9644861	CDKN2B-AS1	T	C	2	1.828e-10	3.352e-05	1.0584	1.0562	0.0567583	0.00890308	2	2.409e-08	2.409e-08	1.0568	1.0568	0.0552455	0.00990111	0.113618	0.45477	5	0.005127	0.5335	1.0127	1.0086	0.01262	0.00450885	5	1.639e-06	1.639e-06	1.0256	1.0256	0.0252778	0.00527336	-1.82437	0.034048
10	101783925	rs1986500	DNMBP-CPN1	A	G	2	5.035e-11	5.035e-11	0.9414	0.9414	-0.0603872	0.00919149	2	0.4039	0.4452	1.0085	1.0082	0.00846408	0.0101406	-5.03067	2.44379e-07	5	6.01e-05	0.192	0.981547	0.982898	-0.0186255	0.00464196	5	0.01172	0.5006	0.986291	0.989805	-0.0138043	0.00547688	-0.671529	0.250942
10	115458936	rs12777332	CASP7	G	A	2	3.41e-08	3.41e-08	1.0567	1.0567	0.0551508	0.00999297	2	0.252	0.252	1.0129	1.0129	0.0128175	0.0111894	2.82183	0.00238749	5	4.532e-15	4.532e-15	1.0407	1.0407	0.0398936	0.00508894	5	0.1439	0.1192	1.0088	1.0273	0.00876151	0.0059952	3.9589	3.76486e-05
11	68942162	rs150648223	5' LOC338694	ATTT	A	2	1.059e-22	1.701e-18	1.156	1.1549	0.144966	0.0147831	2	8.28e-24	8.28e-24	1.1776	1.1776	0.163478	0.01625	-0.842705	0.199697	5	2.083e-22	2.083e-22	1.0785	1.0785	0.0755712	0.00776072	5	9.598e-43	9.598e-43	1.1308	1.1308	0.122925	0.00896998	-3.99234	3.27121e-05
12	30872178	rs73079962	CAPRIN2	A	G	2	3.452e-08	3.452e-08	0.9107	0.9107	-0.0935417	0.0169558	2	2.039e-06	2.511e-06	0.915	0.9149	-0.0888312	0.0187032	-0.186593	0.42599	5	3.527e-09	3.527e-09	0.9525	0.9525	-0.0486652	0.00824138	5	8.765e-15	0.03949	0.927816	0.939673	-0.0749219	0.00965987	2.06782	0.0193283
14	54431500	rs8014071	BMP4	G	A	2	2.696e-09	2.696e-09	1.0569	1.0569	0.0553401	0.00930224	2	0.05897	0.05897	1.0197	1.0197	0.0195085	0.0103306	2.57753	0.00497548	5	1.413e-05	0.05979	1.0203	1.0207	0.0200967	0.00462862	5	2.834e-08	2.834e-08	1.0305	1.0305	0.0300441	0.005412	-1.39684	0.0812306
15	28230318	rs1800407	OCA2	T	C	2	2.389e-09	2.389e-09	1.1041	1.1041	0.0990305	0.0165912	2	2.195e-07	2.195e-07	1.1001	1.1001	0.0954011	0.01841	0.146449	0.441784	5	4.161e-10	4.161e-10	1.058	1.058	0.0563803	0.00902394	5	3.713e-15	3.713e-15	1.0865	1.0865	0.0829615	0.0105492	-1.91476	0.0277615
15	61770659	rs11633947	RORA-VPS13C	A	G	2	1.103e-09	1.103e-09	0.947	0.947	-0.0544562	0.00893641	2	0.001517	0.001517	0.969	0.969	-0.0314907	0.00992954	-1.71914	0.0427943	4	0.002045	0.1044	0.985999	0.982415	-0.0141001	0.00457259	4	0.0001692	0.0001692	0.980008	0.980008	-0.0201947	0.00536943	0.864159	0.19375
16	69884306	rs73568154	WWP2	A	T	2	3.898e-08	3.898e-08	1.0502	1.0502	0.0489806	0.008913	2	2.041e-08	2.041e-08	1.0568	1.0568	0.0552455	0.00985033	-0.471601	0.318606	5	0.0006877	0.0006877	1.01523	1.01523	0.0151136	0.00445247	5	9.373e-07	0.02726	1.02606	1.02775	0.0257281	0.00524597	-1.54264	0.0614592
17	79578287	rs112364254	NPLOC4	A	G	2	2.016e-13	2.016e-13	1.086	1.086	0.0825012	0.0112281	2	3.881e-06	3.881e-06	1.0594	1.0594	0.0577027	0.0124961	1.47615	0.0699524	5	2.494e-18	2.494e-18	1.04406	1.04406	0.0431163	0.00493753	5	1.887e-27	0.0007008	1.06485	1.05485	0.0628333	0.00578839	-2.59155	0.00477724
17	81064203	rs28517505	near METRNL	A	G	2	6.586e-10	6.586e-10	1.0755	1.0755	0.0727857	0.0117858	2	4.889e-06	4.889e-06	1.0617	1.0617	0.0598714	0.0131024	0.732799	0.23184	5	5.376e-06	5.376e-06	1.02838	1.02838	0.027988	0.00615182	5	1.815e-05	0.3954	1.03189	1.01792	0.0313875	0.00732238	-0.355456	0.361124
20	19457268	rs4814857	SLC24A3	G	A	2	1.562e-25	1.562e-25	1.1325	1.1325	0.124428	0.0119139	2	7.508e-40	6.752e-05	1.1863	1.1727	0.170839	0.0129309	-2.63964	0.00414976	5	6.242e-26	0.04411	1.0668	1.0465	0.0646635	0.00614052	5	2.291e-51	2.291e-51	1.1136	1.1136	0.107598	0.00713652	-4.56039	2.55298e-06
Loci indicated in bold are additional novel
																					P < 0.05/20 (0.0025)																P < 0.05/20 (0.0025)
																					P < 0.05																P < 0.05

## Sheet: Supplementary Data 7
Supplementary Data 7. Cataract-associated loci identified in the men sex-specific combined (GERA+UKB) meta-analysis, look-up in women (GERA+UKB), and replication in 23andMe research cohort. The beta coefficients from the 2 regressions were compared using a Z test (two-sided). As 21 SNPs were tested, the P-value adjusted for Bonferroni correction was set as P<0.0024 (0.05/21); while P<0.0024 are h…
						Men-specific meta-analysis (GERA+UKB) results							Women-specific meta-analysis (GERA+UKB) results							Compare BETAs		Men-specific results in 23andMe research cohort							Women-specific results in 23andMe research cohort							Compare BETAs
CHR	BP	SNP	Locus	A1	A2	N	P	P.R.	OR	OR.R.	BETA	SE	N	P	P.R.	OR	OR.R.	BETA	SE	Z	P-value	N	P	P(R)	OR	OR(R)	BETA	SE	N	P	P(R)	OR	OR(R)	BETA	SE	Z	P-value
1	10822808	rs2073017	CASZ1	C	T	2	2.95e-10	2.95e-10	0.9264	0.9264	-0.0764492	0.0121321	2	0.002341	0.1991	0.9671	0.9728	-0.0334534	0.0109929	-2.62622	0.0043169	5	1.466e-05	1.466e-05	0.972479	0.972479	-0.027907	0.00643947	5	0.00801	0.442	0.985513	0.99167	-0.014593	0.00550337	-1.57175	0.0580039
1	51437247	rs3176459	CDKN2C	G	A	2	6.477e-15	2.32e-05	0.9211	0.9244	-0.0821867	0.0105445	NA	NA	NA	NA	NA	NA	NA	NA	NA	5	8.431e-07	0.4289	0.9727	0.9857	-0.0276796	0.00562008	5	0.0001135	0.1223	0.9817	0.987	-0.0184695	0.00478515	-1.24776	0.106059
1	227201106	rs6665290	ADCK3	T	C	2	4.485e-10	6.928e-05	1.0645	1.0619	0.0625052	0.0100231	2	9.309e-08	9.309e-08	1.0495	1.0495	0.0483139	0.00904801	1.05099	0.146633	5	1.062e-20	0.002368	1.0518	1.0425	0.050503	0.00541316	5	3.047e-15	3.047e-15	1.0371	1.0371	0.0364284	0.00461763	1.97813	0.023957
2	28849435	rs10186023	PLB1	C	T	2	1.902e-08	1.902e-08	1.071	1.071	0.0685928	0.0122036	2	0.002537	0.002537	1.0341	1.0341	0.0335315	0.0111072	2.12474	0.0168043	5	4.741e-10	4.741e-10	1.04134	1.04134	0.0405095	0.006505	5	4.229e-11	4.229e-11	1.03734	1.03734	0.036664	0.00555867	0.449431	0.32656
3	52760984	rs35173917	NT5DC2	C	CT	2	2.132e-10	2.132e-10	0.9218	0.9218	-0.081427	0.0128201	2	6.642e-05	6.642e-05	0.955	0.955	-0.0460439	0.0115434	-2.05104	0.0201313	NA	NA	NA	NA	NA	NA	NA	NA	NA	NA	NA	NA	NA	NA	NA	NA
3	181363464	rs10663094	SOX2-OT	ACT	A	2	2.422e-21	5.193e-06	1.1017	1.1073	0.0968544	0.0102112	2	3.112e-12	3.112e-12	1.0664	1.0664	0.0642885	0.0092202	2.36706	0.00896496	5	4.966e-30	1.135e-05	1.0683	1.0619	0.0660686	0.00580312	5	5.193e-09	0.885	1.0293	0.9966	0.028879	0.00494429	4.8781	5.35559e-07
6	163840336	6:163840336_AT_A	QKI	A	AT	2	1.229e-10	1.229e-10	0.9368	0.9368	-0.0652855	0.0101443	2	0.2073	0.6596	0.9886	0.9925	-0.0114655	0.00909219	-3.9508	3.89451e-05	NA	NA	NA	NA	NA	NA	NA	NA	NA	NA	NA	NA	NA	NA	NA	NA
7	46214253	rs17172647	IGFBP3-TNS3	G	A	2	3.269e-16	0.0281	1.0941	1.0839	0.0899321	0.0110171	2	7.291e-15	0.0009983	1.0807	1.0753	0.077609	0.00997631	0.829125	0.203517	5	3.487e-43	3.487e-43	1.0839	1.0839	0.0805656	0.00584768	5	5.882e-36	5.882e-36	1.0643	1.0643	0.0623173	0.00497784	2.37625	0.00874479
8	22536502	rs4872006	BIN3-EGR3	C	T	2	4.004e-08	4.004e-08	1.0582	1.0582	0.0565694	0.0103028	2	0.04293	0.04293	1.0189	1.0189	0.0187236	0.00924901	2.73347	0.0031335	5	0.0002648	0.0002648	1.0201	1.0201	0.0198966	0.00545486	5	0.0004207	0.0004207	1.01657	1.01657	0.0164343	0.00465991	0.482603	0.314689
9	22206987	rs1679013	CDKN2B-DMRTA1	T	C	2	5.298e-14	0.0004505	1.0832	1.0772	0.0799196	0.0106215	2	5.392e-09	0.02952	1.0576	1.0504	0.0560022	0.00959829	1.6707	0.0473904	5	6.193e-10	6.193e-10	1.0339	1.0339	0.0333381	0.00538976	5	9.959e-06	9.959e-06	1.0205	1.0205	0.0202927	0.00459312	1.8422	0.0327231
9	92010294	rs62547232	SEMA4D	T	G	2	1.825e-09	0.004645	1.1529	1.136	0.142281	0.0236635	2	0.3322	0.3322	0.9785	0.9785	-0.0217345	0.0224138	5.03213	2.42527e-07	4	0.01659	0.01659	1.0342	1.0342	0.0336282	0.0140371	4	0.9729	0.7919	0.9996	1.0095	-0.00040008	0.011777	1.85712	0.0316469
11	214544	rs10081	RIC8A	T	C	2	1.526e-08	0.0007168	1.101	1.096	0.0962189	0.017004	2	3.15e-05	3.15e-05	1.0666	1.0666	0.064476	0.0154903	1.38001	0.0837913	5	1.382e-07	1.382e-07	1.0528	1.0528	0.0514533	0.00976783	5	0.0008699	0.0008699	1.0281	1.0281	0.0277124	0.00832321	1.84998	0.0321581
11	68942162	rs150648223	5' LOC338694	ATTT	A	2	8.28e-24	8.28e-24	1.1776	1.1776	0.163478	0.01625	2	1.059e-22	1.701e-18	1.156	1.1549	0.144966	0.0147831	0.842705	0.199697	5	9.598e-43	9.598e-43	1.1308	1.1308	0.122925	0.00896998	5	2.083e-22	2.083e-22	1.0785	1.0785	0.0755712	0.00776072	3.99234	3.27121e-05
12	66351826	rs1351394	HMGA2	C	T	2	2.438e-08	2.438e-08	0.9464	0.9464	-0.05509	0.00987693	2	0.01299	0.01299	0.9781	0.9781	-0.0221434	0.00891424	-2.4763	0.00663766	5	0.001012	0.001012	0.982608	0.982608	-0.0175452	0.00533747	5	0.2779	0.2779	0.995124	0.995124	-0.00488803	0.0045049	-1.81219	0.0349787
15	28437061	rs72714143	OCA2	G	A	2	2.928e-10	2.928e-10	1.1097	1.1097	0.10409	0.0165155	2	8.105e-06	7.105e-05	1.0693	1.0685	0.0670042	0.0150153	1.66147	0.0483095	5	3.195e-06	3.195e-06	1.0502	1.0502	0.0489806	0.0105157	5	4.069e-10	0.007598	1.0581	1.0446	0.0564748	0.00903401	-0.540578	0.294399
16	7460699	rs7184522	RBFOX1	G	A	2	9.099e-12	9.099e-12	1.073	1.073	0.0704585	0.010331	2	0.002027	0.01077	1.0293	1.0284	0.028879	0.00935731	2.98301	0.00142714	5	2.162e-17	2.162e-17	1.0477	1.0477	0.0465973	0.00549189	5	6.282e-11	0.003602	1.0311	1.0291	0.0306262	0.00468515	2.21242	0.0134688
16	69563412	rs56096139	WWP2	C	T	2	5.15e-09	5.15e-09	0.9437	0.9437	-0.057947	0.0099186	2	1.011e-06	1.011e-06	0.9572	0.9572	-0.0437429	0.00894632	-1.0634	0.143801	5	8.999e-07	0.001484	0.973994	0.973331	-0.0263498	0.00536398	5	0.0001665	0.0001665	0.982898	0.982898	-0.0172504	0.00458168	-1.2899	0.0985428
16	79836898	rs11150208	LINC01229	A	G	2	4.774e-08	0.009599	1.0622	1.0683	0.0603422	0.0110526	2	0.0211	0.1511	1.0231	1.021	0.0228372	0.00990258	2.52731	0.00574698	5	0.4687	0.5865	0.995718	0.995025	-0.00429078	0.00592162	5	0.3081	0.3444	1.00513	1.00523	0.00511305	0.00501664	-1.21169	0.112816
17	75495397	rs9038	SEPT9	C	T	2	3.747e-09	3.747e-09	0.9406	0.9406	-0.0612373	0.010388	2	0.01382	0.1361	0.9772	0.9717	-0.0230639	0.00936832	-2.72892	0.00317708	5	4.208e-15	1.422e-05	0.958405	0.960984	-0.0424846	0.00541304	5	1.332e-14	0.009753	0.965158	0.969368	-0.0354637	0.00460404	-0.988002	0.161576
20	10647951	rs3790163	JAG1	G	A	2	3.137e-12	3.137e-12	0.917	0.917	-0.0866478	0.012429	2	0.0009628	0.3182	0.9635	0.9717	-0.0371828	0.0112635	-2.94902	0.0015939	5	4.93e-08	0.08037	0.954	0.9679	-0.0470916	0.00863461	5	0.004353	0.004353	0.9794	0.9794	-0.0208151	0.00730002	-2.32392	0.0100648
20	19457268	rs4814857	SLC24A3	G	A	2	7.508e-40	6.752e-05	1.1863	1.1727	0.170839	0.0129309	2	1.562e-25	1.562e-25	1.1325	1.1325	0.124428	0.0119139	2.63964	0.00414976	5	2.291e-51	2.291e-51	1.1136	1.1136	0.107598	0.00713652	5	6.242e-26	0.04411	1.0668	1.0465	0.0646635	0.00614052	4.56039	2.55298e-06
																					P < 0.05/21 (0.00238)																P < 0.05/21 (0.00238)
																					P < 0.05																P < 0.05

## Sheet: Supplementary Data 8
Supplementary Data 8. List of the 95% credible set of variants in each of the 54 cataract loci identified in the combined (GERA+UKB) multiethnic analysis
CHR	SNP	BP	A1	A2	Posterior Inclusion Probability	Cumulative Inclusion Probability	Gene
1	rs2073017	10822808	C	T	0.720002	0.720002	CASZ1
1	rs6540949	10823873	C	T	0.0692903	0.789292	CASZ1
1	rs10864469	10825334	C	A	0.0510822	0.840374	CASZ1
1	rs7519604	10824835	C	T	0.0451643	0.885538	CASZ1
1	rs11121615	10825577	T	C	0.0404792	0.926018	CASZ1
1	rs6540948	10823786	A	T	0.0306535	0.956671	CASZ1
1	rs3176459	51437247	G	A	0.08026	0.08026	CDKN2C
1	rs372773840	51397564	A	AAT	0.0609304	0.14119	FAF1
1	rs6698809	51407584	C	T	0.0539483	0.195139	FAF1
1	rs140866275	51423043	A	AGACAGAG	0.0535892	0.248728	FAF1
1	rs11584323	51457904	T	G	0.0511095	0.299837	CDKN2C-C1orf185
1	rs1341980	51449001	C	T	0.048766	0.348603	CDKN2C-C1orf185
1	rs6668495	51415994	A	G	0.0477821	0.396386	FAF1
1	rs5774093	51448844	C	CAT	0.0456563	0.442042	CDKN2C-C1orf185
1	rs147647466	51350967	TTCTCTCTC	T	0.0452957	0.487338	FAF1
1	rs6673810	51374952	G	C	0.0423066	0.529644	FAF1
1	rs2453728	51460955	C	T	0.034619	0.564263	CDKN2C-C1orf185
1	rs2453730	51465640	G	A	0.0334774	0.597741	CDKN2C-C1orf185
1	rs2500452	51458372	G	A	0.0332932	0.631034	CDKN2C-C1orf185
1	rs2453729	51463805	T	C	0.0331504	0.664184	CDKN2C-C1orf185
1	rs11440933	51469528	AT	A	0.0326146	0.696799	CDKN2C-C1orf185
1	rs7553550	51463450	T	C	0.0304763	0.727275	CDKN2C-C1orf185
1	rs1341982	51443441	T	C	0.0302846	0.75756	CDKN2C-C1orf185
1	rs1935300	51454249	G	A	0.0300371	0.787597	CDKN2C-C1orf185
1	rs6700139	51337868	C	T	0.0294857	0.817082	FAF1
1	rs72690493	51259579	C	T	0.0291537	0.846236	FAF1
1	rs1341979	51450601	C	G	0.0267995	0.873036	CDKN2C-C1orf185
1	rs11588333	51236592	T	C	0.0196375	0.892673	FAF1
1	rs6588392	51273357	G	C	0.0190547	0.911728	FAF1
1	rs2066319	51460280	A	C	0.0114552	0.923183	CDKN2C-C1orf185
1	rs7516227	51478448	A	G	0.0113473	0.93453	CDKN2C-C1orf185
1	rs67884539	51477659	T	C	0.0106938	0.945224	CDKN2C-C1orf185
1	rs57252144	51464586	CA	C	0.00924528	0.954469	CDKN2C-C1orf185
1	rs71646944	82151352	T	C	0.260647	0.260647	ELTD1-LPHN2
1	rs9729508	82165127	A	C	0.194562	0.455209	ELTD1-LPHN2
1	rs9324181	82165792	T	C	0.189321	0.64453	ELTD1-LPHN2
1	rs67613521	82152785	T	G	0.146684	0.791214	ELTD1-LPHN2
1	rs9661521	82145572	A	G	0.0840103	0.875225	ELTD1-LPHN2
1	rs116358415	82149388	G	C	0.0157749	0.890999	ELTD1-LPHN2
1	rs12127481	82121953	T	G	0.0143392	0.905339	ELTD1-LPHN2
1	rs17458522	82177616	G	A	0.0133658	0.918704	ELTD1-LPHN2
1	rs78049612	82176074	T	C	0.0132376	0.931942	ELTD1-LPHN2
1	rs114284747	82217102	A	G	0.0120109	0.943953	ELTD1-LPHN2
1	rs9324178	82127429	T	C	0.0115746	0.955527	ELTD1-LPHN2
1	rs10633030	118160005	CT	C	0.122	0.122	FAM46C
1	rs844108	118165328	C	T	0.112097	0.234097	FAM46C
1	rs2066411	118166750	G	A	0.0908651	0.324962	FAM46C
1	rs1627787	118165973	T	C	0.066895	0.391857	FAM46C
1	rs1808809	118151935	T	C	0.0646024	0.456459	FAM46C
1	rs10923354	118152241	C	T	0.0525107	0.50897	FAM46C
1	rs60963923	118150701	TA	T	0.0422047	0.551174	FAM46C
1	rs10923351	118141764	A	C	0.041999	0.593173	MAN1A2-FAM46C
1	rs10923350	118141596	G	A	0.0403175	0.633491	MAN1A2-FAM46C
1	rs1775828	118158614	C	T	0.0394216	0.672913	FAM46C
1	rs1992117	118147142	G	C	0.0391191	0.712032	MAN1A2-FAM46C
1	rs1657820	118158607	G	A	0.0389352	0.750967	FAM46C
1	rs12731593	118141340	A	T	0.0365291	0.787496	MAN1A2-FAM46C
1	rs3767809	118154831	C	T	0.0345993	0.822095	FAM46C
1	rs3767810	118154938	G	A	0.0338902	0.855985	FAM46C
1	rs5777318	118142955	C	CT	0.0313722	0.887358	MAN1A2-FAM46C
1	rs893230	118151846	T	G	0.0302355	0.917593	FAM46C
1	rs3767812	118155620	A	G	0.0201469	0.93774	FAM46C
1	rs320366	118128145	T	C	0.0153059	0.953046	MAN1A2-FAM46C
1	rs4745	155106227	T	A	0.043119	0.043119	EFNA1
1	rs4971079	155130391	A	G	0.0419823	0.0851013	DPM3-KRTCAP2
1	rs4971077	155128717	C	T	0.0392233	0.124325	DPM3-KRTCAP2
1	rs147645615	155081237	T	TCCTCCCTC	0.0356285	0.159953	EFNA3-EFNA1
1	rs7535292	155127749	C	T	0.0343049	0.194258	DPM3-KRTCAP2
1	rs4390169	155106054	G	A	0.0320688	0.226327	EFNA1
1	rs7366355	155076734	T	C	0.0293394	0.255666	EFNA3-EFNA1
1	rs11264331	155100265	G	A	0.0283565	0.284023	EFNA3-EFNA1
1	rs57742792	155071588	A	T	0.0282116	0.312234	EFNA3-EFNA1
1	rs7365736	155089883	C	T	0.0264523	0.338687	EFNA3-EFNA1
1	rs6693477	155081940	C	T	0.0253715	0.364058	EFNA3-EFNA1
1	rs7368345	155080090	G	A	0.0250575	0.389116	EFNA3-EFNA1
1	rs11264312	155075888	C	T	0.0246334	0.413749	EFNA3-EFNA1
1	rs11581730	155082158	T	A	0.023592	0.437341	EFNA3-EFNA1
1	rs7546746	155082527	G	A	0.0231773	0.460518	EFNA3-EFNA1
1	rs7548955	155082298	C	T	0.0225384	0.483057	EFNA3-EFNA1
1	rs4625273	155076043	T	C	0.0206557	0.503712	EFNA3-EFNA1
1	rs9330263	155095601	G	A	0.020101	0.523813	EFNA3-EFNA1
1	rs10796938	155072055	A	C	0.0195456	0.543359	EFNA3-EFNA1
1	rs4971089	155142927	G	A	0.0194278	0.562787	KRTCAP2
1	rs7364869	155087188	G	A	0.0194228	0.58221	EFNA3-EFNA1
1	rs4971088	155142883	A	T	0.0193831	0.601593	KRTCAP2
1	rs11264314	155078423	G	C	0.019016	0.620609	EFNA3-EFNA1
1	rs6427158	155074903	T	G	0.0182808	0.638889	EFNA3-EFNA1
1	rs56112907	155070862	A	C	0.0182172	0.657107	EFNA3-EFNA1
1	rs11264328	155095124	A	G	0.0177867	0.674893	EFNA3-EFNA1
1	rs4276914	155142229	A	G	0.0177617	0.692655	KRTCAP2
1	rs72204645	155136016	T	TAC	0.0177452	0.7104	DPM3-KRTCAP2
1	rs12040970	155095300	C	T	0.0176259	0.728026	EFNA3-EFNA1
1	rs7556304	155139509	C	T	0.0175872	0.745613	DPM3-KRTCAP2
1	rs4421576	155142210	G	A	0.0173211	0.762934	KRTCAP2
1	rs11331050	155043307	C	CT	0.0172602	0.780195	EFNA4-EFNA3
1	rs11264329	155095158	G	A	0.017229	0.797424	EFNA3-EFNA1
1	rs11264339	155140648	T	C	0.0168368	0.814261	DPM3-KRTCAP2
1	rs4971085	155138222	C	T	0.0167242	0.830985	DPM3-KRTCAP2
1	rs4460629	155135335	C	T	0.0165643	0.847549	DPM3-KRTCAP2
1	rs7365544	155068748	A	C	0.0164024	0.863951	EFNA3-EFNA1
1	rs11264338	155138557	G	A	0.0163602	0.880312	DPM3-KRTCAP2
1	rs11264337	155138450	T	C	0.0162315	0.896543	DPM3-KRTCAP2
1	rs11264319	155083942	C	T	0.0162005	0.912743	EFNA3-EFNA1
1	rs12752585	155135406	A	G	0.0150511	0.927795	DPM3-KRTCAP2
1	rs34815285	155094271	C	T	0.0143821	0.942177	EFNA3-EFNA1
1	rs11583762	155085270	G	A	0.0129753	0.955152	EFNA3-EFNA1
1	rs2982459	169028716	G	A	0.0831031	0.0831031	LINC00626-ATP1B1
1	rs1200089	169039605	T	A	0.0711599	0.154263	LINC00626-ATP1B1
1	rs2982461	169029531	T	C	0.0707358	0.224999	LINC00626-ATP1B1
1	rs1575042	169033807	C	T	0.0690269	0.294026	LINC00626-ATP1B1
1	rs1575041	169033760	G	C	0.0658948	0.35992	LINC00626-ATP1B1
1	rs3007364	169018902	A	G	0.0649744	0.424895	LINC00626-ATP1B1
1	rs1200099	169049738	T	C	0.0646651	0.48956	LINC00626-ATP1B1
1	rs3007370	169032825	C	T	0.0620118	0.551572	LINC00626-ATP1B1
1	rs1200092	169041171	C	T	0.061176	0.612748	LINC00626-ATP1B1
1	rs1200097	169047462	A	G	0.0600968	0.672844	LINC00626-ATP1B1
1	rs1200103	169052917	T	C	0.0567961	0.729641	LINC00626-ATP1B1
1	rs1320974	169022617	T	C	0.0430669	0.772707	LINC00626-ATP1B1
1	rs3007369	169025805	G	A	0.0425898	0.815297	LINC00626-ATP1B1
1	rs1040506	169053925	A	G	0.0379126	0.85321	LINC00626-ATP1B1
1	rs4656175	169053560	C	G	0.0355886	0.888798	LINC00626-ATP1B1
1	rs1200128	169076212	C	G	0.02983	0.918628	ATP1B1
1	rs10665761	169054496	TTAAAA	T	0.0288634	0.947492	LINC00626-ATP1B1
1	rs1200115	169061558	C	T	0.00990472	0.957397	LINC00626-ATP1B1
1	rs12593	227172290	T	C	0.135352	0.135352	ADCK3
1	rs6665290	227201106	T	C	0.082571	0.217923	CDC42BPA
1	rs7549586	227214566	G	A	0.0386221	0.256545	CDC42BPA
1	rs149409031	227207385	TAAC	T	0.025941	0.282486	CDC42BPA
1	rs1343744	227183022	T	C	0.0228926	0.305379	CDC42BPA
1	rs17600725	227204231	G	A	0.0224444	0.327823	CDC42BPA
1	rs139422080	227203123	CA	C	0.0214304	0.349253	CDC42BPA
1	rs139421460	227200168	AC	A	0.0205289	0.369782	CDC42BPA
1	rs11359748	227210126	T	TC	0.019328	0.38911	CDC42BPA
1	rs7549465	227214399	C	A	0.0179864	0.407097	CDC42BPA
1	rs72764213	227207391	T	C	0.0160471	0.423144	CDC42BPA
1	rs7535826	227213968	T	G	0.0157311	0.438875	CDC42BPA
1	rs61834006	227203214	C	A	0.015534	0.454409	CDC42BPA
1	rs11580229	227210820	A	G	0.0154407	0.46985	CDC42BPA
1	rs11578479	227210888	T	A	0.0152639	0.485113	CDC42BPA
1	rs3795453	227205331	C	T	0.0141825	0.499296	CDC42BPA
1	rs2104860	227208637	C	G	0.0140172	0.513313	CDC42BPA
1	rs56029302	227203390	A	G	0.0120876	0.525401	CDC42BPA
1	rs3795451	227181923	T	C	0.0111316	0.536532	CDC42BPA
1	rs144035016	227186192	T	C	0.0109309	0.547463	CDC42BPA
1	rs2297416	227172935	G	C	0.0106713	0.558134	ADCK3
1	rs7541033	227188371	A	C	0.0106152	0.56875	CDC42BPA
1	rs12409230	227187007	A	G	0.0105232	0.579273	CDC42BPA
1	rs7549464	227214398	G	A	0.0097444	0.589017	CDC42BPA
1	rs61834001	227197411	T	C	0.00973662	0.598754	CDC42BPA
1	rs9727512	227185375	T	G	0.00940817	0.608162	CDC42BPA
1	rs9726097	227185385	G	A	0.00939609	0.617558	CDC42BPA
1	rs143239691	227185047	T	C	0.00928161	0.62684	CDC42BPA
1	rs10916075	227184074	A	G	0.00927926	0.636119	CDC42BPA
1	rs2297415	227172903	A	G	0.00925811	0.645377	ADCK3
1	rs1343743	227183125	T	C	0.009003	0.65438	CDC42BPA
1	rs6664955	227183434	C	T	0.00900078	0.663381	CDC42BPA
1	rs12410103	227197408	C	T	0.00897872	0.67236	CDC42BPA
1	rs11577007	227187440	T	C	0.00884214	0.681202	CDC42BPA
1	rs111796889	227185288	T	A	0.00883361	0.690035	CDC42BPA
1	rs11587443	227187896	C	T	0.00880388	0.698839	CDC42BPA
1	rs11578103	227189642	A	C	0.00877436	0.707614	CDC42BPA
1	rs10584341	227198434	A	AGAG	0.00865419	0.716268	CDC42BPA
1	rs3795449	227181838	G	T	0.0086501	0.724918	CDC42BPA
1	rs12409428	227189969	C	T	0.00859333	0.733511	CDC42BPA
1	rs1045285	227179054	A	G	0.00856523	0.742077	CDC42BPA
1	rs6684821	227190233	A	G	0.00850367	0.75058	CDC42BPA
1	rs1062908	227181554	G	C	0.00836406	0.758944	CDC42BPA
1	rs3738729	227191227	T	C	0.00813247	0.767077	CDC42BPA
1	rs1045287	227178962	C	T	0.00796844	0.775045	CDC42BPA
1	rs6693535	227197685	A	G	0.00783264	0.782878	CDC42BPA
1	rs12409755	227196949	T	A	0.00747774	0.790356	CDC42BPA
1	rs7520272	227184388	G	A	0.00737001	0.797726	CDC42BPA
1	rs6659424	227197875	G	A	0.00735825	0.805084	CDC42BPA
1	rs10495273	227183359	G	T	0.00735091	0.812435	CDC42BPA
1	rs11588904	227196211	C	T	0.00733774	0.819772	CDC42BPA
1	rs6426559	227195876	C	T	0.00731008	0.827083	CDC42BPA
1	rs6670924	227196048	C	A	0.0072884	0.834371	CDC42BPA
1	rs1045289	227178713	T	C	0.00719312	0.841564	CDC42BPA
1	rs1045290	227178700	G	A	0.00718471	0.848749	CDC42BPA
1	rs1929864	227195500	G	T	0.00717215	0.855921	CDC42BPA
1	rs1045286	227179037	T	G	0.00716796	0.863089	CDC42BPA
1	rs6704144	227201030	C	G	0.00714989	0.870239	CDC42BPA
1	rs11586604	227183865	T	G	0.00707855	0.877317	CDC42BPA
1	rs2297418	227192579	C	A	0.00695974	0.884277	CDC42BPA
1	rs6690803	227189106	T	C	0.00685127	0.891128	CDC42BPA
1	rs11589344	227189408	C	G	0.00675234	0.897881	CDC42BPA
1	rs3768425	227178127	G	A	0.00665747	0.904538	CDC42BPA
1	rs76381012	227187823	T	TAATAATAATAATAAG	0.00649838	0.911037	CDC42BPA
1	rs61834004	227202782	A	G	0.00648359	0.91752	CDC42BPA
1	rs1929862	227199718	A	G	0.0063621	0.923882	CDC42BPA
1	rs17600627	227201449	G	A	0.00634466	0.930227	CDC42BPA
1	rs139617366	227152342	C	CT	0.00622418	0.936451	ADCK3
1	rs1045252	227181555	G	A	0.00614878	0.9426	CDC42BPA
1	rs68087483	227202668	C	T	0.00590973	0.94851	CDC42BPA
1	rs6699400	227190497	G	A	0.0054384	0.953948	CDC42BPA
2	rs890069	12867504	T	C	0.10686	0.10686	TRIB2-MIR3125
2	rs35330522	12877060	A	G	0.106661	0.213522	TRIB2-MIR3125
2	rs1544856	12875988	A	T	0.0964622	0.309984	TRIB2-MIR3125
2	rs6432335	12928971	G	T	0.0857913	0.395775	MIR3125-LOC100506474
2	rs4669869	12898460	C	T	0.075923	0.471698	MIR3125-LOC100506474
2	rs2113818	12890860	C	T	0.0728397	0.544538	MIR3125-LOC100506474
2	rs4669879	12942653	C	A	0.0721196	0.616657	MIR3125-LOC100506474
2	rs35143408	12879016	C	T	0.0582885	0.674946	MIR3125-TRIB2
2	rs35056165	12879187	G	A	0.0554924	0.730438	MIR3125-TRIB2
2	rs7569039	12867992	C	T	0.0436941	0.774132	TRIB2-MIR3125
2	rs3835944	12882822	A	ATC	0.0371525	0.811285	MIR3125-TRIB2
2	rs1057001	12881778	A	T	0.03305	0.844335	MIR3125-TRIB2
2	rs10189072	12871663	G	A	0.0153962	0.859731	TRIB2-MIR3125
2	rs34903249	12933991	A	AT	0.00487864	0.86461	MIR3125-LOC100506474
2	rs13011003	12901052	A	C	0.00466111	0.869271	MIR3125-LOC100506474
2	rs10185404	12870393	G	A	0.00447156	0.873742	TRIB2-MIR3125
2	rs10203137	12865671	G	A	0.00340397	0.877146	TRIB2-MIR3125
2	rs4669871	12901316	C	G	0.00295057	0.880097	MIR3125-LOC100506474
2	rs2380453	12897291	G	C	0.00273509	0.882832	MIR3125-LOC100506474
2	rs5022058	12897548	G	C	0.0026518	0.885484	MIR3125-LOC100506474
2	rs12616457	12896713	A	G	0.0026309	0.888115	MIR3125-LOC100506474
2	rs7562714	12898382	A	G	0.00256105	0.890676	MIR3125-LOC100506474
2	rs10179809	12962585	A	C	0.00250904	0.893185	MIR3125-LOC100506474
2	rs11329589	12966070	G	GA	0.00245475	0.89564	MIR3125-LOC100506474
2	rs58608717	12876590	TC	T	0.00239697	0.898037	TRIB2-MIR3125
2	rs4669874	12915120	C	T	0.00206907	0.900106	MIR3125-LOC100506474
2	rs10929830	12917172	A	G	0.00194202	0.902048	MIR3125-LOC100506474
2	rs113470064	12913015	CATAAATAAATAA	C	0.00188725	0.903935	MIR3125-LOC100506474
2	rs34846787	12948290	C	CT	0.00182214	0.905757	MIR3125-LOC100506474
2	rs34694635	12878850	AG	A	0.00164115	0.907398	MIR3125-TRIB2
2	rs1005010	12900314	A	C	0.00164096	0.909039	MIR3125-LOC100506474
2	rs1469215	12886320	T	G	0.00159024	0.910629	MIR3125-LOC100506474
2	rs11687168	12876918	A	T	0.00153223	0.912162	TRIB2-MIR3125
2	rs10194305	12962365	A	T	0.00147733	0.913639	MIR3125-LOC100506474
2	rs4668781	12879655	T	C	0.0014764	0.915115	MIR3125-TRIB2
2	rs72767642	12966578	G	C	0.0014572	0.916573	MIR3125-LOC100506474
2	rs12621442	12934891	G	A	0.00144675	0.918019	MIR3125-LOC100506474
2	rs13016655	12877204	T	C	0.00142689	0.919446	TRIB2-MIR3125
2	rs4669883	12968580	T	C	0.00137318	0.920819	MIR3125-LOC100506474
2	rs2059429	12892798	C	T	0.00136	0.922179	MIR3125-LOC100506474
2	rs2059427	12893977	T	C	0.00135403	0.923533	MIR3125-LOC100506474
2	rs2042567	12878642	C	T	0.0013411	0.924874	MIR3125-TRIB2
2	rs12619613	12933156	G	A	0.00133857	0.926213	MIR3125-LOC100506474
2	rs4668792	12959810	T	C	0.00133857	0.927552	MIR3125-LOC100506474
2	rs4669884	12968885	T	C	0.00121925	0.928771	MIR3125-LOC100506474
2	rs2194724	12942042	C	T	0.00121614	0.929987	MIR3125-LOC100506474
2	rs2042566	12878668	T	C	0.00119676	0.931184	MIR3125-TRIB2
2	rs2113812	12951779	G	A	0.00117703	0.932361	MIR3125-LOC100506474
2	rs4669873	12914541	G	A	0.00115984	0.933521	MIR3125-LOC100506474
2	rs2113813	12951767	T	C	0.00114499	0.934666	MIR3125-LOC100506474
2	rs4669880	12942671	G	A	0.00112519	0.935791	MIR3125-LOC100506474
2	rs4668783	12893565	A	G	0.0011078	0.936899	MIR3125-LOC100506474
2	rs35002856	12878229	C	G	0.00109846	0.937997	MIR3125-TRIB2
2	rs10197989	12935982	A	G	0.00109846	0.939096	MIR3125-LOC100506474
2	rs7422473	12878308	C	G	0.00109177	0.940187	MIR3125-TRIB2
2	rs1863176	12931092	C	G	0.00104644	0.941234	MIR3125-LOC100506474
2	rs6751136	12926982	C	T	0.00104416	0.942278	MIR3125-LOC100506474
2	rs34392899	12878223	C	A	0.00103813	0.943316	MIR3125-TRIB2
2	rs6432332	12924346	G	A	0.000990321	0.944306	MIR3125-LOC100506474
2	rs1465488	12938285	A	G	0.000985585	0.945292	MIR3125-LOC100506474
2	rs4669878	12925909	A	G	0.000930388	0.946222	MIR3125-LOC100506474
2	rs10929831	12924836	G	A	0.000919166	0.947141	MIR3125-LOC100506474
2	rs12623251	12951321	T	C	0.000896985	0.948038	MIR3125-LOC100506474
2	rs4668787	12950612	G	A	0.000877993	0.948916	MIR3125-LOC100506474
2	rs6432328	12921774	G	C	0.000872194	0.949789	MIR3125-LOC100506474
2	rs6432329	12923930	C	G	0.000856265	0.950645	MIR3125-LOC100506474
2	rs10210444	28859979	A	G	0.369518	0.369518	PLB1
2	rs71403617	28858441	ACATAGTGTCTGCAGGCTTTGGCTGATGTTCC	A	0.338102	0.70762	PLB1
2	rs10186023	28849435	C	T	0.15293	0.86055	PLB1
2	rs13409705	28835877	G	C	0.0747064	0.935256	PLB1
2	rs34188383	28857642	C	T	0.0431279	0.978384	PLB1
2	rs7604689	143577407	C	T	0.0693929	0.0693929	LRP1B-KYNU
2	rs2029534	143571115	A	G	0.0449327	0.114326	LRP1B-KYNU
2	rs1490949	143553642	T	C	0.0435065	0.157832	LRP1B-KYNU
2	rs10211383	143579365	T	C	0.0433917	0.201224	LRP1B-KYNU
2	rs6429987	143577769	T	A	0.0338355	0.235059	LRP1B-KYNU
2	rs143418360	143554672	C	CAT	0.0316474	0.266707	LRP1B-KYNU
2	rs12691661	143581771	A	T	0.0303236	0.29703	LRP1B-KYNU
2	rs78972503	143565525	G	A	0.0296767	0.326707	LRP1B-KYNU
2	rs7602615	143580916	A	G	0.0292098	0.355917	LRP1B-KYNU
2	rs7557902	143570548	G	A	0.028066	0.383983	LRP1B-KYNU
2	rs28750837	143569294	G	T	0.0220356	0.406018	LRP1B-KYNU
2	rs28817578	143569300	G	T	0.0220356	0.428054	LRP1B-KYNU
2	rs36144130	143569643	TC	T	0.0187594	0.446814	LRP1B-KYNU
2	rs1460648	143556163	G	A	0.0139767	0.46079	LRP1B-KYNU
2	rs71404451	143553990	GAA	G	0.0139089	0.474699	LRP1B-KYNU
2	rs1993689	143557001	C	T	0.0126406	0.48734	LRP1B-KYNU
2	rs11376953	143579926	GT	G	0.0118955	0.499235	LRP1B-KYNU
2	rs6736332	143572278	C	T	0.0112445	0.51048	LRP1B-KYNU
2	rs372373211	143565424	A	C	0.0111577	0.521637	LRP1B-KYNU
2	rs7575300	143580316	T	A	0.0106928	0.53233	LRP1B-KYNU
2	rs10187578	143579105	T	A	0.010621	0.542951	LRP1B-KYNU
2	rs10187503	143579084	T	A	0.010593	0.553544	LRP1B-KYNU
2	rs10208833	143578984	A	G	0.0104781	0.564022	LRP1B-KYNU
2	rs140891923	143563829	C	CT	0.00958833	0.573611	LRP1B-KYNU
2	rs6742519	143578072	C	G	0.00933384	0.582944	LRP1B-KYNU
2	rs6745216	143578181	G	C	0.00932056	0.592265	LRP1B-KYNU
2	rs28820681	143569359	T	C	0.00927605	0.601541	LRP1B-KYNU
2	rs59227696	143569434	C	G	0.00926457	0.610806	LRP1B-KYNU
2	2:143566949:G:A	143566949	A	G	0.00919312	0.619999	LRP1B-KYNU
2	rs35374663	143564450	A	C	0.00898537	0.628984	LRP1B-KYNU
2	rs58346726	143565031	A	G	0.00883572	0.63782	LRP1B-KYNU
2	rs58415311	143565314	A	G	0.00881942	0.646639	LRP1B-KYNU
2	rs12691657	143572575	A	G	0.00855953	0.655199	LRP1B-KYNU
2	rs4662300	143574859	C	T	0.00852074	0.66372	LRP1B-KYNU
2	rs12691658	143572631	C	T	0.00847544	0.672195	LRP1B-KYNU
2	rs12691660	143576900	C	T	0.00847136	0.680666	LRP1B-KYNU
2	rs35664438	143564626	A	G	0.0084523	0.689119	LRP1B-KYNU
2	rs13421529	143572745	C	T	0.00835174	0.69747	LRP1B-KYNU
2	rs12994593	143573707	T	G	0.00827954	0.70575	LRP1B-KYNU
2	rs6706157	143563255	T	G	0.00826135	0.714011	LRP1B-KYNU
2	rs13033343	143554220	G	A	0.00824714	0.722258	LRP1B-KYNU
2	rs12691659	143573586	G	A	0.00817168	0.73043	LRP1B-KYNU
2	rs4233582	143574555	G	A	0.00816156	0.738592	LRP1B-KYNU
2	rs35102367	143573648	A	G	0.00798241	0.746574	LRP1B-KYNU
2	rs13029577	143569749	G	T	0.00782732	0.754401	LRP1B-KYNU
2	rs35690796	143573168	A	G	0.00777546	0.762177	LRP1B-KYNU
2	rs13032886	143554042	G	A	0.00752952	0.769706	LRP1B-KYNU
2	rs7584997	143570855	A	G	0.00743322	0.77714	LRP1B-KYNU
2	rs7584097	143570230	T	C	0.00741032	0.78455	LRP1B-KYNU
2	rs13033458	143554031	A	G	0.00740824	0.791958	LRP1B-KYNU
2	rs7585129	143570974	T	G	0.00730296	0.799261	LRP1B-KYNU
2	rs2029533	143571405	G	A	0.00729191	0.806553	LRP1B-KYNU
2	rs7598365	143570495	C	T	0.00727487	0.813828	LRP1B-KYNU
2	rs10176104	143563521	A	G	0.00727388	0.821102	LRP1B-KYNU
2	rs6717886	143562694	G	T	0.00727187	0.828374	LRP1B-KYNU
2	rs6759997	143562794	T	C	0.00727187	0.835645	LRP1B-KYNU
2	rs10176039	143563609	T	C	0.00725593	0.842901	LRP1B-KYNU
2	rs7595244	143570039	C	T	0.00724006	0.850141	LRP1B-KYNU
2	rs10188822	143563881	C	T	0.00719189	0.857333	LRP1B-KYNU
2	rs7584465	143570556	A	C	0.00718799	0.864521	LRP1B-KYNU
2	rs59803624	143560976	C	CTGTTT	0.00712996	0.871651	LRP1B-KYNU
2	rs36167403	143569608	G	A	0.00709274	0.878744	LRP1B-KYNU
2	rs7568081	143562154	C	T	0.00700466	0.885749	LRP1B-KYNU
2	rs55761724	143565162	A	G	0.00699634	0.892745	LRP1B-KYNU
2	rs12691656	143572404	T	C	0.00686065	0.899606	LRP1B-KYNU
2	rs6736433	143572378	C	T	0.00676966	0.906375	LRP1B-KYNU
2	rs10192478	143561194	G	A	0.00676276	0.913138	LRP1B-KYNU
2	rs10168719	143561078	T	C	0.00675332	0.919891	LRP1B-KYNU
2	rs34989375	143564713	T	G	0.00669458	0.926586	LRP1B-KYNU
2	rs13402740	143560569	T	C	0.00666603	0.933252	LRP1B-KYNU
2	rs368417623	143568757	T	G	0.0065591	0.939811	LRP1B-KYNU
2	rs6731393	143560775	C	T	0.00654859	0.94636	LRP1B-KYNU
2	rs4233581	143574554	A	T	0.00578474	0.952144	LRP1B-KYNU
2	rs140625707	218529842	C	CT	0.0769805	0.0769805	DIRC3
2	rs62175364	218530679	A	G	0.0664289	0.143409	DIRC3
2	rs62175362	218525299	C	T	0.0634752	0.206885	DIRC3
2	rs62175363	218527075	T	C	0.0602393	0.267124	DIRC3
2	rs62175361	218523772	T	C	0.0547912	0.321915	DIRC3
2	rs62175360	218520035	A	C	0.053037	0.374952	DIRC3
2	rs72959706	218533177	G	A	0.0512015	0.426154	DIRC3
2	rs34183224	218514964	A	G	0.0452907	0.471444	DIRC3
2	rs7589104	218517174	C	T	0.0451978	0.516642	DIRC3
2	rs7599080	218504123	G	C	0.0373261	0.553968	DIRC3
2	rs62177945	218511592	A	G	0.0355472	0.589515	DIRC3
2	rs11691083	218512062	C	T	0.0332057	0.622721	DIRC3
2	rs7598930	218503859	A	G	0.0283674	0.651089	DIRC3
2	rs62177920	218495881	T	C	0.0191876	0.670276	DIRC3
2	rs11680868	218494784	C	T	0.0186733	0.688949	DIRC3
2	rs62177918	218492274	T	C	0.0175835	0.706533	DIRC3
2	rs62177914	218486471	T	C	0.0162107	0.722744	DIRC3
2	rs62177916	218490252	C	A	0.015636	0.73838	DIRC3
2	rs62177915	218489699	C	G	0.0155895	0.753969	DIRC3
2	rs11693689	218477096	A	G	0.01075	0.764719	DIRC3
2	rs62177910	218476576	T	G	0.0101983	0.774918	DIRC3
2	rs113296245	218503931	G	GAAGGAA	0.00974978	0.784667	DIRC3
2	rs10189595	218566695	A	G	0.00892968	0.793597	DIRC3
2	rs62182092	218578641	T	C	0.00872521	0.802322	DIRC3
2	rs6730756	218555139	C	T	0.00814858	0.810471	DIRC3
2	rs186111647	218540239	G	T	0.00794658	0.818417	DIRC3
2	rs10185183	218561780	C	T	0.00739302	0.82581	DIRC3
2	rs66531959	218554669	C	CT	0.00680274	0.832613	DIRC3
2	rs11674006	218579133	A	G	0.00529067	0.837904	DIRC3
2	rs10187812	218554378	G	A	0.00520638	0.84311	DIRC3
2	rs11679246	218562848	A	G	0.00514876	0.848259	DIRC3
2	rs11694355	218583367	T	C	0.00506687	0.853326	DIRC3
2	rs62177919	218492366	G	T	0.00473825	0.858064	DIRC3
2	rs11683061	218590532	T	C	0.00462114	0.862685	DIRC3
2	rs11682296	218605529	A	G	0.00449814	0.867183	DIRC3
2	rs35644327	218287157	C	CAA	0.00445535	0.871639	DIRC3
2	rs11677836	218597191	T	C	0.00439112	0.87603	DIRC3
2	rs6436006	218588948	T	C	0.00421222	0.880242	DIRC3
2	rs13403252	218590216	T	C	0.00420496	0.884447	DIRC3
2	rs11684548	218611786	A	C	0.00416766	0.888615	DIRC3
2	rs6728167	218588425	A	G	0.00414504	0.89276	DIRC3
2	rs11691042	218607023	C	T	0.00403693	0.896797	DIRC3
2	rs13429272	218553269	A	G	0.00396757	0.900764	DIRC3
2	rs10201708	218566607	C	T	0.00396629	0.90473	DIRC3
2	rs7599260	218504136	A	G	0.00382515	0.908556	DIRC3
2	rs10210147	218593831	A	G	0.00371853	0.912274	DIRC3
2	rs11688171	218573932	A	C	0.00363064	0.915905	DIRC3
2	rs62182130	218589670	G	A	0.00354382	0.919449	DIRC3
2	rs141171360	218589674	G	GC	0.00354382	0.922992	DIRC3
2	rs11684716	218612008	A	G	0.00351548	0.926508	DIRC3
2	rs62182131	218601711	A	G	0.00342651	0.929934	DIRC3
2	rs72959779	218602617	A	C	0.00337308	0.933308	DIRC3
2	rs7560170	218571190	G	A	0.00307217	0.93638	DIRC3
2	rs9653349	218558507	A	G	0.00305174	0.939431	DIRC3
2	rs4672841	218524944	A	T	0.00242895	0.94186	DIRC3
2	rs62177908	218464652	A	G	0.00231121	0.944172	DIRC3
2	rs1367194	218530865	T	C	0.00221001	0.946382	DIRC3
2	rs7602839	218570172	T	C	0.00217037	0.948552	DIRC3
2	rs6737145	218513292	G	A	0.00186346	0.950415	DIRC3
3	rs62237590	25437648	C	A	0.0733762	0.0733762	MIR4792-RARB
3	rs7650761	25437201	C	T	0.0706752	0.144051	MIR4792-RARB
3	rs7634400	25436797	T	C	0.0699064	0.213958	MIR4792-RARB
3	rs11715667	25435526	C	T	0.0632178	0.277176	MIR4792-RARB
3	rs17523903	25429659	G	A	0.0591593	0.336335	MIR4792-RARB
3	rs4681057	25433594	A	G	0.0524852	0.38882	MIR4792-RARB
3	rs142700344	25433864	C	CT	0.0451821	0.434002	MIR4792-RARB
3	rs11715691	25435570	C	T	0.0440019	0.478004	MIR4792-RARB
3	rs6797302	25434385	C	T	0.0405635	0.518567	MIR4792-RARB
3	rs11717239	25433899	G	A	0.0393222	0.55789	MIR4792-RARB
3	rs6794841	25434498	G	A	0.0382184	0.596108	MIR4792-RARB
3	rs6794508	25434161	C	A	0.0379778	0.634086	MIR4792-RARB
3	rs6797088	25434154	C	T	0.0379437	0.67203	MIR4792-RARB
3	rs11710506	25434643	G	C	0.0350813	0.707111	MIR4792-RARB
3	rs4681054	25433164	A	G	0.0325283	0.739639	MIR4792-RARB
3	rs56252700	25436215	C	T	0.0323305	0.77197	MIR4792-RARB
3	rs13088742	25438508	C	T	0.029288	0.801258	MIR4792-RARB
3	rs56729368	25432079	C	CA	0.0273769	0.828634	MIR4792-RARB
3	rs57185311	25432108	C	T	0.0270828	0.855717	MIR4792-RARB
3	rs13073246	25432885	T	C	0.0249876	0.880705	MIR4792-RARB
3	rs4681055	25433310	G	A	0.0161166	0.896821	MIR4792-RARB
3	rs12489308	25434761	A	G	0.0160871	0.912909	MIR4792-RARB
3	rs4681056	25433368	G	A	0.0160342	0.928943	MIR4792-RARB
3	rs13073255	25432899	G	C	0.0155462	0.944489	MIR4792-RARB
3	rs62237587	25432790	C	T	0.0154479	0.959937	MIR4792-RARB
3	3:52760984:CT:C	52760984	C	CT	0.996109	0.996109	NEK4
3	rs371747572	63823014	AT	A	0.263335	0.263335	THOC7-C3orf49
3	rs34196118	63833387	T	TG	0.195492	0.458826	THOC7-C3orf49
3	rs832190	63842629	T	C	0.189783	0.64861	THOC7
3	rs832187	63833050	T	C	0.118388	0.766997	THOC7-C3orf49
3	rs2130990	63812600	A	G	0.0822938	0.849291	C3orf49
3	rs9862417	63792668	T	C	0.0499946	0.899286	SNTN-C3orf49
3	rs11927676	63795224	C	G	0.0494978	0.948784	SNTN-C3orf49
3	rs2241823	63965093	A	C	0.0176137	0.966397	ATXN7
3	rs10663094	181363464	ACT	A	0.242853	0.242853	SOX2-OT-SOX2
3	rs9842371	181346937	T	C	0.223762	0.466615	SOX2-OT-SOX2
3	rs9837662	181353699	G	A	0.15939	0.626005	SOX2-OT-SOX2
3	rs9882028	181355889	C	T	0.147239	0.773244	SOX2-OT-SOX2
3	rs6414493	181364589	A	G	0.145054	0.918298	SOX2-OT-SOX2
3	rs113439088	181373642	TCTCTC	T	0.0248316	0.94313	SOX2-OT-SOX2
3	rs28650487	181371454	G	A	0.0172385	0.960368	SOX2-OT-SOX2
4	rs73238577	39403760	C	T	0.973846	0.973846	RFC1-KLB
4	rs72868578	81951344	A	C	0.203426	0.203426	C4orf22-BMP3
4	rs72868581	81954572	C	G	0.122624	0.32605	BMP3
4	rs72868591	81959468	G	A	0.117265	0.443316	BMP3
4	rs72870207	81966285	G	C	0.113334	0.55665	BMP3
4	rs74764079	81952637	A	T	0.109801	0.66645	BMP3
4	rs72870282	81973386	C	T	0.102397	0.768848	BMP3
4	rs78054211	81965334	T	C	0.047609	0.816457	BMP3
4	rs77285094	81977699	C	T	0.0431733	0.85963	BMP3
4	rs72870298	81978176	G	A	0.0319841	0.891614	BMP3
4	rs80093364	81978791	G	A	0.0232312	0.914845	BMP3-PRKG2
4	rs72868593	81959746	C	T	0.0226676	0.937513	BMP3
4	rs112513443	82002665	T	A	0.0225872	0.9601	BMP3-PRKG2
6	rs1539508	43868986	G	A	0.982987	0.982987	LOC100132354
6	rs7744813	73643289	A	C	0.922769	0.922769	KCNQ5-MIR4282
6	rs4374796	73638262	A	C	0.00925388	0.932023	KCNQ5-MIR4282
6	rs951762	73626639	C	A	0.00790835	0.939931	KCNQ5-MIR4282
6	rs9293917	73626123	G	A	0.00518305	0.945114	KCNQ5-MIR4282
6	rs6929347	73629566	G	A	0.00411771	0.949232	KCNQ5-MIR4282
6	rs2226137	73633001	G	A	0.00349662	0.952729	KCNQ5-MIR4282
6	rs73015318	163853539	A	C	0.109091	0.109091	QKI
6	rs111436210	163830815	AAC	A	0.0800684	0.18916	DKFZp451B082-CAHM
6	rs11962088	163806282	T	C	0.0770492	0.266209	DKFZp451B082-CAHM
6	rs3857504	163833610	T	C	0.0728336	0.339043	DKFZp451B082-CAHM
6	rs11964436	163805683	G	A	0.0648403	0.403883	DKFZp451B082-CAHM
6	rs16894934	163805742	G	A	0.0631492	0.467032	DKFZp451B082-CAHM
6	rs6939218	163814372	T	C	0.0590353	0.526067	DKFZp451B082-CAHM
6	rs3763197	163839012	C	T	0.0581213	0.584189	QKI
6	rs73015309	163845637	G	A	0.0502414	0.63443	QKI
6	rs11454343	163805166	TG	T	0.0476354	0.682066	DKFZp451B082-CAHM
6	rs55779730	163820612	T	C	0.046818	0.728884	DKFZp451B082-CAHM
6	rs148132813	163842102	T	TA	0.0420498	0.770933	QKI
6	rs73013591	163823087	T	C	0.0402583	0.811192	DKFZp451B082-CAHM
6	rs2065857	163804994	G	T	0.0383506	0.849542	DKFZp451B082-CAHM
6	rs7772756	163844046	A	C	0.0363252	0.885867	QKI
6	rs60268265	163853771	G	GAAT	0.0282884	0.914156	QKI
6	rs56062115	163807571	T	C	0.0269878	0.941144	DKFZp451B082-CAHM
6	rs73013582	163815603	T	G	0.017508	0.958652	DKFZp451B082-CAHM
7	rs10258092	28547607	C	T	0.0686341	0.0686341	CREB5
7	rs2391669	28552095	C	T	0.0431738	0.111808	CREB5
7	rs2391670	28552347	T	C	0.0392801	0.151088	CREB5
7	rs2391671	28552377	G	A	0.0363143	0.187402	CREB5
7	rs4304241	28552110	C	G	0.0360971	0.223499	CREB5
7	rs217496	28537579	C	A	0.035373	0.258872	CREB5
7	rs217503	28540618	T	C	0.033195	0.292067	CREB5
7	rs377394	28550971	G	T	0.0325884	0.324656	CREB5
7	rs5883139	28543041	G	GA	0.0314408	0.356096	CREB5
7	rs13231028	28544270	A	T	0.029973	0.386069	CREB5
7	rs28393709	28533246	A	G	0.0274827	0.413552	CREB5
7	rs445392	28550791	T	A	0.0265182	0.44007	CREB5
7	rs217499	28538829	T	C	0.0262906	0.466361	CREB5
7	rs5883141	28552205	TA	T	0.0257199	0.492081	CREB5
7	rs4719939	28537368	A	G	0.0254137	0.517495	CREB5
7	rs216703	28552665	C	A	0.024644	0.542139	CREB5
7	rs721293	28545332	T	G	0.0230266	0.565165	CREB5
7	rs34648642	28531043	A	AG	0.0227297	0.587895	CREB5
7	rs217513	28544875	T	C	0.0225842	0.610479	CREB5
7	rs10247074	28548890	T	C	0.0218455	0.632325	CREB5
7	rs1962615	28543030	C	A	0.0214479	0.653773	CREB5
7	rs172611	28537655	T	C	0.0165372	0.67031	CREB5
7	rs217514	28545810	C	T	0.0156409	0.685951	CREB5
7	rs6958771	28544009	A	G	0.0152152	0.701166	CREB5
7	rs217500	28539437	T	G	0.0147952	0.715961	CREB5
7	rs62449887	28544233	G	A	0.0144892	0.73045	CREB5
7	rs217501	28539773	A	G	0.0137482	0.744198	CREB5
7	rs217498	28538169	C	T	0.0135567	0.757755	CREB5
7	rs6969546	28546186	A	G	0.013463	0.771218	CREB5
7	rs6963527	28544849	T	C	0.0116172	0.782835	CREB5
7	rs10216059	28530341	G	C	0.0106717	0.793507	CREB5
7	rs60030925	28538461	T	G	0.0102128	0.80372	CREB5
7	rs56300430	28542004	C	CA	0.00966029	0.81338	CREB5
7	rs441355	28550394	A	C	0.00947901	0.822859	CREB5
7	rs17718348	28519983	T	G	0.00946161	0.832321	CREB5
7	rs55676152	28521032	C	T	0.00938584	0.841707	CREB5
7	rs7803544	28526679	T	G	0.00896227	0.850669	CREB5
7	rs6963191	28544626	T	C	0.00807436	0.858743	CREB5
7	rs12667887	28501057	A	G	0.00805685	0.8668	CREB5
7	rs10282271	28515100	G	A	0.00784538	0.874645	CREB5
7	rs143918993	28520172	G	GTT	0.00727412	0.88192	CREB5
7	rs28501646	28544196	C	A	0.00670067	0.88862	CREB5
7	rs4722802	28525507	C	G	0.00668701	0.895307	CREB5
7	rs4722801	28523547	A	G	0.00628705	0.901594	CREB5
7	rs5883140	28546845	A	AT	0.00616489	0.907759	CREB5
7	rs12666636	28499223	A	C	0.00607816	0.913837	CREB5
7	rs6945715	28524067	G	A	0.00602127	0.919859	CREB5
7	rs35514097	28538448	C	T	0.00575993	0.925619	CREB5
7	rs12333835	28547048	C	T	0.00540934	0.931028	CREB5
7	rs10258173	28526733	A	C	0.0052823	0.93631	CREB5
7	rs6462093	28544016	T	C	0.00507654	0.941387	CREB5
7	rs10240634	28501546	A	C	0.00490006	0.946287	CREB5
7	rs56241566	28533002	G	A	0.00452574	0.950813	CREB5
7	rs17172647	46214253	G	A	0.970197	0.970197	IGFBP3-TNS3
7	rs62621812	127015083	A	G	0.999999	0.999999	ZNF800
8	rs12114462	22539641	C	T	0.192465	0.192465	FLJ14107-EGR3
8	rs10104039	22538384	C	T	0.0771277	0.269593	FLJ14107-EGR3
8	rs4872006	22536502	C	T	0.0408624	0.310455	FLJ14107-EGR3
8	rs11985023	22531463	T	C	0.0402866	0.350742	FLJ14107-EGR3
8	rs67700747	22484857	G	GTCAC	0.0400129	0.390755	BIN3-FLJ14107
8	rs4615566	22520682	C	T	0.0367996	0.427554	FLJ14107-BIN3
8	rs7830206	22485375	T	C	0.0342129	0.461767	BIN3-FLJ14107
8	rs900266	22485295	T	A	0.0315257	0.493293	BIN3-FLJ14107
8	rs7829805	22542790	T	C	0.0314572	0.52475	FLJ14107-EGR3
8	rs900267	22485258	C	T	0.0292384	0.553988	BIN3-FLJ14107
8	rs10113779	22485934	C	G	0.0258736	0.579862	BIN3-FLJ14107
8	rs10105545	22534232	G	A	0.0239359	0.603798	FLJ14107-EGR3
8	rs1877675	22533947	T	C	0.0238305	0.627628	FLJ14107-EGR3
8	rs10099266	22484268	C	G	0.0237809	0.651409	BIN3-FLJ14107
8	rs11785031	22486612	G	A	0.0237315	0.675141	BIN3-FLJ14107
8	rs2404654	22484949	C	T	0.023186	0.698327	BIN3-FLJ14107
8	rs3758042	22486951	C	T	0.0217075	0.720034	BIN3-FLJ14107
8	rs10110443	22484296	G	C	0.0212786	0.741313	BIN3-FLJ14107
8	rs3758041	22486987	G	A	0.0206174	0.76193	BIN3-FLJ14107
8	rs4066629	22529073	C	A	0.02009	0.78202	FLJ14107-EGR3
8	rs878053	22483849	C	T	0.0194138	0.801434	BIN3-FLJ14107
8	rs3834374	22484148	TGA	T	0.018285	0.819719	BIN3-FLJ14107
8	rs878051	22483836	C	T	0.0170493	0.836768	BIN3-FLJ14107
8	rs1059592	22477778	A	G	0.0146668	0.851435	KIAA1967
8	rs876714	22482799	G	A	0.0143908	0.865826	BIN3-FLJ14107
8	rs6558173	22492103	T	G	0.0120202	0.877846	BIN3-FLJ14107
8	rs6993302	22527457	C	T	0.0116045	0.88945	FLJ14107-EGR3
8	rs751680	22475627	A	G	0.0112149	0.900665	KIAA1967
8	rs6988593	22527440	G	A	0.0100728	0.910738	FLJ14107-EGR3
8	rs6558167	22473850	C	T	0.00653441	0.917273	KIAA1967
8	rs7846476	22479461	C	T	0.00651125	0.923784	BIN3-FLJ14107
8	rs10551411	22477131	A	ACAT	0.00649207	0.930276	KIAA1967
8	rs7843128	22473465	C	T	0.00606775	0.936344	KIAA1967
8	rs7826059	22512068	C	T	0.0059281	0.942272	FLJ14107-BIN3
8	rs7817772	22539316	G	A	0.00436264	0.946634	FLJ14107-EGR3
8	rs6986550	22467870	A	T	0.00420502	0.950839	KIAA1967
8	rs10555708	103676072	G	GAA	0.288724	0.288724	KLF10-AZIN1
8	rs1076030	103676345	C	T	0.164342	0.453066	KLF10-AZIN1
8	rs2099408	103680416	C	A	0.116194	0.56926	KLF10-AZIN1
8	rs2436940	103678521	C	A	0.112648	0.681909	KLF10-AZIN1
8	rs1550005	103681662	G	C	0.107726	0.789634	KLF10-AZIN1
8	rs2436936	103677723	A	C	0.102087	0.891722	KLF10-AZIN1
8	rs3839853	103668601	T	TG	0.0121514	0.903873	KLF10-AZIN1
8	rs10106298	103688381	A	G	0.0108085	0.914681	KLF10-AZIN1
8	rs10691801	103680253	CAT	C	0.010076	0.924757	KLF10-AZIN1
8	rs10532135	103663048	C	CATTT	0.00864802	0.933405	KLF10
8	rs3191333	103662219	A	G	0.00763984	0.941045	KLF10
8	rs7835270	103668320	G	A	0.00704686	0.948092	KLF10-AZIN1
8	rs4734654	103669991	G	A	0.00647594	0.954568	KLF10-AZIN1
9	rs1679013	22206987	T	C	0.995242	0.995242	CDKN2B-DMRTA1
9	rs62547244	92050323	T	C	0.0899426	0.0899426	SEMA4D
9	rs11999884	92070391	G	A	0.089308	0.179251	SEMA4D
9	rs55943400	92060349	A	G	0.0878372	0.267088	SEMA4D
9	rs4876982	92055945	A	G	0.0824173	0.349505	SEMA4D
9	rs62549799	92060900	T	C	0.0683015	0.417807	SEMA4D
9	rs17439518	92065370	C	T	0.0631359	0.480943	SEMA4D
9	rs62549801	92067336	A	G	0.057405	0.538348	SEMA4D
9	rs55893479	92060989	G	C	0.0559749	0.594323	SEMA4D
9	rs55977762	92075367	T	C	0.0497688	0.644091	SEMA4D
9	rs12686034	92039982	T	C	0.0404902	0.684582	SEMA4D
9	rs28442273	92011310	C	T	0.039966	0.724548	SEMA4D
9	rs10512197	92040475	T	C	0.0353267	0.759874	SEMA4D
9	rs4074431	92062302	T	C	0.0291996	0.789074	SEMA4D
9	rs11281047	92055415	TACCCTCC	T	0.0244145	0.813488	SEMA4D
9	rs62547238	92027498	A	G	0.0204709	0.833959	SEMA4D
9	rs4877088	92038660	A	G	0.0125053	0.846465	SEMA4D
9	rs56339712	92025757	T	C	0.010832	0.857297	SEMA4D
9	rs4877084	92032502	C	T	0.0108162	0.868113	SEMA4D
9	rs56346836	92025636	T	C	0.0107974	0.87891	SEMA4D
9	rs56177051	92027922	C	T	0.00999718	0.888907	SEMA4D
9	rs58785784	92031360	C	CAT	0.00983922	0.898747	SEMA4D
9	rs4877085	92034350	A	G	0.0093632	0.90811	SEMA4D
9	rs62547240	92030024	C	T	0.00850763	0.916617	SEMA4D
9	rs4877083	92026721	A	C	0.00797939	0.924597	SEMA4D
9	rs36110254	92034665	CA	C	0.0079458	0.932543	SEMA4D
9	rs4877080	92013728	A	T	0.00730657	0.939849	SEMA4D
9	rs62547233	92013419	A	G	0.00649175	0.946341	SEMA4D
9	rs17529841	92029069	C	T	0.00617342	0.952514	SEMA4D
9	rs4742654	108409041	T	G	0.121092	0.121092	FKTN-TAL2
9	rs62575112	108328228	A	G	0.0726596	0.193751	FKTN
9	rs77373479	108362789	G	T	0.0442414	0.237992	FKTN
9	rs59474306	108394514	C	A	0.0189769	0.256969	FKTN
9	rs62575114	108329464	A	C	0.0173128	0.274282	FKTN
9	rs62575104	108290049	T	C	0.0167214	0.291004	FSD1L
9	rs17309137	108348138	A	G	0.0166112	0.307615	FKTN
9	rs4742955	108377097	A	G	0.016089	0.323704	FKTN
9	rs1018847	108335214	T	C	0.015738	0.339442	FKTN
9	rs147408591	108341274	G	A	0.015152	0.354594	FKTN
9	rs2068267	108282669	T	C	0.0150204	0.369614	FSD1L
9	rs2812306	108221369	A	T	0.0148911	0.384505	FSD1L
9	rs62575145	108378043	T	C	0.0144544	0.39896	FKTN
9	rs4742953	108335958	C	G	0.0142514	0.413211	FKTN
9	rs34787999	108366734	A	G	0.0139687	0.42718	FKTN
9	rs4742952	108323151	T	C	0.0135152	0.440695	FKTN
9	rs4742956	108380721	G	A	0.0133632	0.454058	FKTN
9	rs7037972	108351816	T	A	0.0132909	0.467349	FKTN
9	rs9409062	108240261	T	C	0.0131054	0.480454	FSD1L
9	rs62575144	108378024	C	T	0.0130335	0.493488	FKTN
9	rs2771044	108242839	G	C	0.0129672	0.506455	FSD1L
9	rs12115847	108262743	A	G	0.0127701	0.519225	FSD1L
9	rs2771039	108221252	A	G	0.0126481	0.531873	FSD1L
9	rs369842452	108340769	C	A	0.0125196	0.544393	FKTN
9	rs4742651	108315424	T	C	0.0123254	0.556719	FSD1L-FKTN
9	rs7851777	108409706	A	T	0.0122895	0.569008	FKTN-TAL2
9	rs7865377	108256602	A	G	0.01216	0.581168	FSD1L
9	rs2771045	108243493	T	C	0.0120293	0.593197	FSD1L
9	rs17309806	108380355	A	C	0.0117918	0.604989	FKTN
9	rs4742954	108368271	A	G	0.011786	0.616775	FKTN
9	rs17250623	108394893	G	A	0.0117436	0.628519	FKTN
9	rs7872377	108270750	A	G	0.011732	0.640251	FSD1L
9	rs74442717	108291374	T	G	0.0117052	0.651956	FSD1L
9	rs62575103	108284699	A	G	0.0116237	0.66358	FSD1L
9	rs59750891	108353179	A	AC	0.0115544	0.675134	FKTN
9	rs145138114	108255357	T	A	0.011375	0.686509	FSD1L
9	rs62575095	108224124	A	G	0.0111388	0.697648	FSD1L
9	rs62575105	108290595	T	C	0.0110008	0.708649	FSD1L
9	rs17251166	108409614	C	T	0.0109991	0.719648	FKTN-TAL2
9	rs4742653	108328588	C	A	0.0109974	0.730645	FKTN
9	rs140538650	108330232	T	A	0.0106872	0.741332	FKTN
9	rs7024265	108331234	A	G	0.0105357	0.751868	FKTN
9	rs41277785	108312158	T	A	0.0104502	0.762318	FSD1L-FKTN
9	rs145944841	108329035	T	C	0.0102614	0.77258	FKTN
9	rs7035783	108369060	A	G	0.0102366	0.782816	FKTN
9	rs17309319	108350328	A	T	0.0100472	0.792863	FKTN
9	rs57597571	108299190	G	T	0.0100444	0.802908	FSD1L
9	rs35912971	108347398	GA	G	0.00966197	0.81257	FKTN
9	rs2812311	108246084	G	C	0.00923117	0.821801	FSD1L
9	rs145768242	108228282	A	ACT	0.00918675	0.830988	FSD1L
9	rs4742950	108283839	G	A	0.00903356	0.840021	FSD1L
9	rs4742949	108281290	G	A	0.00890399	0.848925	FSD1L
9	rs57432946	108305782	C	G	0.00882722	0.857753	FSD1L
9	rs10491808	108314287	C	T	0.00864364	0.866396	FSD1L-FKTN
9	rs4742946	108239806	G	A	0.00863851	0.875035	FSD1L
9	rs62575102	108258572	T	C	0.00842364	0.883458	FSD1L
9	rs2812309	108236362	G	A	0.00811433	0.891573	FSD1L
9	rs17308339	108296577	C	T	0.00811073	0.899683	FSD1L
9	rs7865160	108256610	T	C	0.00799965	0.907683	FSD1L
9	rs4742649	108260865	C	A	0.00699809	0.914681	FSD1L
9	rs370439338	108343612	T	A	0.00679134	0.921473	FKTN
9	rs149664708	108309573	TGTGTTTG	T	0.0064188	0.927891	FSD1L
9	rs9408799	108243725	G	C	0.0061363	0.934028	FSD1L
9	rs2771028	108244388	G	T	0.00567581	0.939703	FSD1L
9	rs60126815	108209962	C	T	0.00539963	0.945103	SLC44A1-FSD1L
9	rs62575093	108209438	G	C	0.0052623	0.950365	SLC44A1-FSD1L
9	rs4837205	130681892	C	T	0.153446	0.153446	ST6GALNAC4-PIP5KL1
9	rs10156580	130686549	G	A	0.101318	0.254764	PIP5KL1
9	rs4837207	130684961	T	G	0.0832656	0.338029	PIP5KL1
9	rs10819321	130697328	A	G	0.0531123	0.391142	PIP5KL1-DPM2
9	rs10714668	130703141	G	GA	0.0461407	0.437282	FAM102A
9	rs2274424	130699917	A	G	0.0323825	0.469665	DPM2
9	rs3824530	130701261	C	G	0.0315829	0.501248	DPM2-FAM102A
9	rs4837213	130710791	C	T	0.0281538	0.529402	FAM102A
9	rs79227005	130701215	G	GT	0.0243582	0.55376	DPM2-FAM102A
9	rs6478803	130703789	A	G	0.0236263	0.577386	FAM102A
9	rs6478802	130700251	C	T	0.0231836	0.60057	DPM2
9	rs3758327	130700727	C	T	0.0227675	0.623337	DPM2
9	rs3739820	130702539	A	G	0.0225504	0.645888	DPM2-FAM102A
9	rs3758326	130700960	C	T	0.0223089	0.668196	DPM2-FAM102A
9	rs3824528	130701553	C	G	0.0213585	0.689555	DPM2-FAM102A
9	rs7997	130698029	C	G	0.0207148	0.71027	DPM2
9	rs7859	130703565	G	A	0.0206494	0.730919	FAM102A
9	rs7032851	130696216	G	C	0.0196055	0.750525	PIP5KL1-DPM2
9	rs7860034	130695780	T	G	0.0179144	0.768439	PIP5KL1-DPM2
9	rs11413917	130684611	GA	G	0.0176385	0.786077	PIP5KL1
9	rs10217290	130713709	G	T	0.0172914	0.803369	FAM102A
9	rs7038077	130714922	G	A	0.0170512	0.82042	FAM102A
9	rs3802354	130713616	C	T	0.016893	0.837313	FAM102A
9	rs4836595	130714618	A	G	0.0161995	0.853513	FAM102A
9	rs1043060	130705120	T	C	0.0154487	0.868961	FAM102A
9	rs2274426	130707081	G	A	0.0138234	0.882785	FAM102A
9	rs7028676	130718120	A	G	0.0120994	0.894884	FAM102A
9	rs4837217	130733762	A	G	0.0099071	0.904791	FAM102A
9	rs7028190	130717977	G	A	0.00946713	0.914258	FAM102A
9	rs4836594	130701216	G	T	0.00857187	0.92283	DPM2-FAM102A
9	rs3780666	130727677	T	C	0.00758412	0.930414	FAM102A
9	rs11428948	130694043	AG	A	0.00627972	0.936694	PIP5KL1-DPM2
9	rs4837215	130722045	A	G	0.00524658	0.941941	FAM102A
9	rs6478806	130732180	A	C	0.00522219	0.947163	FAM102A
9	rs4837216	130733706	T	C	0.0050669	0.95223	FAM102A
10	rs1014607	29024130	A	G	0.999924	0.999924	BAMBI-LOC100507605
10	rs2274224	96039597	C	G	0.242035	0.242035	LOC100128054
10	rs11187838	96038686	A	G	0.217471	0.459506	PLCE1-LOC100128054
10	rs57866767	96023077	C	T	0.105341	0.564846	PLCE1-LOC100128054
10	rs3891783	96015793	G	C	0.100721	0.665567	PLCE1-LOC100128054
10	rs10786156	96014622	G	C	0.0894285	0.754996	PLCE1-LOC100128054
10	rs60341058	96024357	T	C	0.0338303	0.788826	PLCE1-LOC100128054
10	rs2274225	96039708	T	C	0.0164023	0.805228	LOC100128054
10	rs7080472	96012950	T	G	0.014925	0.820153	PLCE1-LOC100128054
10	rs7081879	96038043	A	G	0.0114848	0.831638	PLCE1-LOC100128054
10	rs7072099	96036230	G	A	0.0100668	0.841705	PLCE1-LOC100128054
10	rs12240281	96023437	T	C	0.00990467	0.85161	PLCE1-LOC100128054
10	rs12258052	96036696	A	G	0.00975302	0.861363	PLCE1-LOC100128054
10	rs4918184	96029829	C	T	0.00931258	0.870675	PLCE1-LOC100128054
10	rs1969867	96030458	T	G	0.00904594	0.879721	PLCE1-LOC100128054
10	rs1408820	96013824	T	C	0.00890381	0.888625	PLCE1-LOC100128054
10	rs7083628	96017049	C	T	0.00882301	0.897448	PLCE1-LOC100128054
10	rs4918182	96018510	T	A	0.0086907	0.906139	PLCE1-LOC100128054
10	rs61886339	96032866	C	T	0.00824681	0.914386	PLCE1-LOC100128054
10	rs56780364	96009182	TA	T	0.00697927	0.921365	PLCE1-LOC100128054
10	rs35443777	96038402	A	G	0.00427421	0.925639	PLCE1-LOC100128054
10	rs7072574	96036306	A	G	0.00373495	0.929374	PLCE1-LOC100128054
10	rs3740362	96030692	G	A	0.00345716	0.932831	PLCE1-LOC100128054
10	rs1858610	96040394	A	G	0.00295182	0.935783	LOC100128054
10	rs55753709	96029170	C	T	0.00287266	0.938656	PLCE1-LOC100128054
10	rs4918188	96033766	C	A	0.00262575	0.941281	PLCE1-LOC100128054
10	rs7075045	96019079	T	A	0.00225498	0.943536	PLCE1-LOC100128054
10	rs1830890	96019501	G	A	0.00196154	0.945498	PLCE1-LOC100128054
10	rs2077218	96071561	A	G	0.00162601	0.947124	LOC100128054-PLCE1
10	rs72814646	96126951	A	G	0.00120655	0.94833	NOC3L-TBC1D12
10	rs7078844	96081140	C	T	0.00119425	0.949525	LOC100128054-PLCE1
10	rs9787670	96010237	A	G	0.00070668	0.950231	PLCE1-LOC100128054
10	rs151151446	101647971	GTTTGTTTTTGTT	G	0.0835426	0.0835426	DNMBP-DNMBP-AS1
10	rs60205406	101529990	AT	A	0.0528489	0.136392	CUTC-ABCC2
10	rs61872202	101651165	T	C	0.0449479	0.181339	DNMBP-DNMBP-AS1
10	rs12415442	101650740	T	C	0.0305456	0.211885	DNMBP-DNMBP-AS1
10	rs11596617	101648996	C	G	0.027585	0.23947	DNMBP-DNMBP-AS1
10	rs12781527	101621534	C	G	0.0210926	0.260563	ABCC2-DNMBP-AS1
10	rs35409024	101646975	G	A	0.0208493	0.281412	DNMBP-DNMBP-AS1
10	rs2862691	101622523	T	C	0.0207953	0.302207	ABCC2-DNMBP-AS1
10	rs2756107	101548709	T	C	0.0198951	0.322102	ABCC2
10	rs2756104	101544026	T	C	0.0195411	0.341643	ABCC2
10	rs2804400	101553259	T	C	0.0192353	0.360879	ABCC2
10	rs35146279	101635517	AG	A	0.0189491	0.379828	DNMBP-DNMBP-AS1
10	rs11595871	101647611	T	C	0.0186093	0.398437	DNMBP-DNMBP-AS1
10	rs374697953	101651454	C	T	0.0183694	0.416807	DNMBP-DNMBP-AS1
10	rs2180989	101537741	G	T	0.018019	0.434826	CUTC-ABCC2
10	rs2756103	101543047	C	A	0.0168893	0.451715	ABCC2
10	rs2756102	101539044	C	A	0.0161803	0.467895	CUTC-ABCC2
10	rs2756105	101547042	T	C	0.0159858	0.483881	ABCC2
10	rs2073336	101552886	T	A	0.0154721	0.499353	ABCC2
10	rs7088560	101635138	C	T	0.0148126	0.514166	ABCC2-DNMBP-AS1
10	rs7070625	101634959	T	G	0.0144483	0.528614	ABCC2-DNMBP-AS1
10	rs2804402	101541583	G	A	0.0139243	0.542538	CUTC-ABCC2
10	rs35167635	101633943	CT	C	0.0136027	0.556141	ABCC2-DNMBP-AS1
10	rs7076230	101630921	T	A	0.0114626	0.567604	ABCC2-DNMBP-AS1
10	rs7095052	101631353	C	T	0.0111611	0.578765	ABCC2-DNMBP-AS1
10	rs2756106	101547612	T	C	0.0107034	0.589468	ABCC2
10	rs11819318	101625018	C	T	0.0104189	0.599887	ABCC2-DNMBP-AS1
10	rs7070537	101635077	A	C	0.0096202	0.609507	ABCC2-DNMBP-AS1
10	10:101619941:CAAAA:C	101619941	C	CAAAA	0.00939674	0.618904	ABCC2-DNMBP-AS1
10	rs75465628	101547216	T	G	0.0092631	0.628167	ABCC2
10	rs12776526	101628169	G	T	0.00921752	0.637384	ABCC2-DNMBP-AS1
10	rs2862918	101631765	C	T	0.00884264	0.646227	ABCC2-DNMBP-AS1
10	rs2862917	101631669	C	T	0.00882704	0.655054	ABCC2-DNMBP-AS1
10	rs7922376	101547663	A	T	0.00877036	0.663825	ABCC2
10	rs7076478	101631013	T	C	0.00828711	0.672112	ABCC2-DNMBP-AS1
10	rs2145850	101529364	T	C	0.00824628	0.680358	CUTC-ABCC2
10	rs2862919	101631869	T	C	0.00816141	0.688519	ABCC2-DNMBP-AS1
10	rs2065008	101531305	T	C	0.00810437	0.696624	CUTC-ABCC2
10	rs2804408	101526680	C	T	0.00774259	0.704366	CUTC-ABCC2
10	rs2756097	101528475	G	A	0.00759854	0.711965	CUTC-ABCC2
10	rs2804406	101528098	C	T	0.00757949	0.719544	CUTC-ABCC2
10	rs11190302	101632915	T	C	0.00753793	0.727082	ABCC2-DNMBP-AS1
10	rs2756096	101526459	G	A	0.00752668	0.734609	CUTC-ABCC2
10	rs11598781	101633020	T	C	0.0074452	0.742054	ABCC2-DNMBP-AS1
10	rs79389568	101547217	T	G	0.00689646	0.748951	ABCC2
10	rs11598441	101618381	C	T	0.00650131	0.755452	ABCC2-DNMBP-AS1
10	rs2756094	101525092	G	A	0.00644082	0.761893	CUTC-ABCC2
10	rs7069475	102101280	T	C	0.00573461	0.767627	PKD2L1-SCD
10	rs2804405	101528750	A	G	0.00537294	0.773	CUTC-ABCC2
10	rs3740063	101610723	G	A	0.00522851	0.778229	ABCC2
10	rs7903716	101619431	A	G	0.00479561	0.783024	ABCC2-DNMBP-AS1
10	rs6584327	101557329	C	A	0.00447758	0.787502	ABCC2
10	rs146441853	101529815	C	CT	0.00430592	0.791808	CUTC-ABCC2
10	rs4148385	101548177	C	A	0.00417956	0.795987	ABCC2
10	rs7068581	101616744	C	G	0.00417731	0.800165	ABCC2-DNMBP-AS1
10	rs10748791	101547325	T	C	0.00412082	0.804286	ABCC2
10	rs10748792	101547328	T	C	0.00410775	0.808393	ABCC2
10	rs10555122	101580147	T	TCA	0.00407973	0.812473	ABCC2
10	rs735877	102104521	T	C	0.0039543	0.816427	PKD2L1-SCD
10	rs4919396	101550981	G	A	0.00394428	0.820372	ABCC2
10	rs4919395	101542963	G	A	0.00390083	0.824272	ABCC2
10	rs7906080	101547647	A	G	0.00389888	0.828171	ABCC2
10	rs7922379	101547672	G	T	0.00389693	0.832068	ABCC2
10	rs148123377	101526847	T	TTTG	0.00387851	0.835947	CUTC-ABCC2
10	rs10786572	101547240	A	G	0.00387658	0.839823	ABCC2
10	rs35000277	101547451	AT	A	0.00383557	0.843659	ABCC2
10	rs4917882	101539370	G	C	0.00380563	0.847465	CUTC-ABCC2
10	rs1885301	101541053	G	A	0.00376614	0.851231	CUTC-ABCC2
10	rs7901377	101546632	T	C	0.00372304	0.854954	ABCC2
10	rs12416647	101617259	G	A	0.00366195	0.858616	ABCC2-DNMBP-AS1
10	rs7393085	101546807	G	C	0.00364742	0.862263	ABCC2
10	rs11412116	101549532	AG	A	0.00363809	0.865901	ABCC2
10	rs2145852	101548616	T	C	0.00363386	0.869535	ABCC2
10	rs7393105	101547021	A	C	0.00363217	0.873167	ABCC2
10	rs10786573	101547783	T	C	0.00362796	0.876795	ABCC2
10	rs2145853	101548795	G	A	0.00359378	0.880389	ABCC2
10	rs4148389	101549911	A	G	0.00358883	0.883978	ABCC2
10	rs4148390	101550076	G	T	0.00357163	0.887549	ABCC2
10	rs2180990	101548974	C	G	0.00356512	0.891115	ABCC2
10	rs6584326	101549263	C	G	0.00353453	0.894649	ABCC2
10	rs7899883	101549586	G	T	0.00353293	0.898182	ABCC2
10	rs10786571	101547116	G	T	0.00352498	0.901707	ABCC2
10	rs4148388	101549765	A	G	0.00352418	0.905231	ABCC2
10	rs12762549	101620771	G	C	0.00327611	0.908507	ABCC2-DNMBP-AS1
10	rs11190298	101620948	G	A	0.00317042	0.911678	ABCC2-DNMBP-AS1
10	rs2804411	101522838	T	C	0.00313006	0.914808	CUTC-ABCC2
10	rs4113432	102099009	G	C	0.00307386	0.917882	PKD2L1-SCD
10	rs10786570	101522170	A	G	0.00282172	0.920703	CUTC-ABCC2
10	rs58086078	101592158	T	A	0.00275685	0.92346	ABCC2
10	rs683854	102099093	A	C	0.00267948	0.92614	PKD2L1-SCD
10	rs4148386	101548468	A	G	0.00253774	0.928677	ABCC2
10	rs59849924	101547823	C	CAA	0.0024932	0.931171	ABCC2
10	rs3961637	102099802	A	C	0.00234016	0.933511	PKD2L1-SCD
10	rs79095830	101547218	T	G	0.00233332	0.935844	ABCC2
10	rs56014906	102103508	G	A	0.00232618	0.93817	PKD2L1-SCD
10	rs7071241	102102964	C	T	0.00226999	0.94044	PKD2L1-SCD
10	rs11190478	102102132	C	G	0.00217082	0.942611	PKD2L1-SCD
10	rs59066955	102103529	G	A	0.00216612	0.944777	PKD2L1-SCD
10	rs10883462	102095122	C	A	0.00216525	0.946942	PKD2L1-SCD
10	rs7086846	102102612	A	G	0.00203971	0.948982	PKD2L1-SCD
10	rs7908967	101530795	A	C	0.00194875	0.950931	CUTC-ABCC2
11	rs73386631	202017	T	C	0.126103	0.126103	ODF3-BET1L
11	rs11245997	204680	A	G	0.0977268	0.223829	BET1L
11	rs11245990	202565	T	C	0.0795259	0.303355	ODF3-BET1L
11	rs3782122	205780	A	T	0.0774702	0.380826	BET1L
11	rs73386640	203235	G	A	0.068774	0.4496	BET1L
11	rs11246001	210899	T	C	0.0682959	0.517895	RIC8A
11	rs11246002	211447	A	G	0.0654942	0.58339	RIC8A
11	rs73386635	202873	G	A	0.0654712	0.648861	ODF3-BET1L
11	rs3782121	205935	A	G	0.0570315	0.705892	BET1L
11	rs2280543	203788	T	C	0.0556462	0.761539	BET1L
11	rs12226697	216056	A	G	0.0506254	0.812164	SIRT3
11	rs11246003	213723	G	T	0.0485164	0.86068	RIC8A
11	rs12226402	215904	A	G	0.0412898	0.90197	SIRT3
11	rs12226698	213740	T	C	0.0338437	0.935814	RIC8A
11	rs12222188	224063	A	G	0.0240902	0.959904	SIRT3
11	rs150648223	68942162	ATTT	A	0.331514	0.331514	TPCN2-MYEOV
11	rs200746633	68942141	G	GT	0.136941	0.468456	TPCN2-MYEOV
11	rs369801205	68943309	T	TTAA	0.0677091	0.536165	TPCN2-MYEOV
11	rs17400438	68941787	A	G	0.0409029	0.577068	TPCN2-MYEOV
11	rs79721202	68941192	G	T	0.0406263	0.617694	TPCN2-MYEOV
11	rs75885625	68941870	T	G	0.0384429	0.656137	TPCN2-MYEOV
11	rs78938716	68941774	C	T	0.0366142	0.692751	TPCN2-MYEOV
11	rs377747089	68943545	T	TTCACCTCC	0.0341802	0.726931	TPCN2-MYEOV
11	rs57096576	68946781	T	C	0.0308482	0.75778	TPCN2-MYEOV
11	rs75889999	68942374	C	T	0.0276719	0.785452	TPCN2-MYEOV
11	rs74725872	68942650	C	A	0.0275268	0.812978	TPCN2-MYEOV
11	rs76699054	68945532	A	G	0.027259	0.840237	TPCN2-MYEOV
11	rs79334774	68942867	T	C	0.0254609	0.865698	TPCN2-MYEOV
11	rs74342245	68938776	A	G	0.0197461	0.885444	TPCN2-MYEOV
11	rs59374155	68940308	C	G	0.0174057	0.90285	TPCN2-MYEOV
11	rs150159363	68945808	C	T	0.0094568	0.912307	TPCN2-MYEOV
11	rs145721232	68943971	T	C	0.00753656	0.919843	TPCN2-MYEOV
11	rs77157858	68944928	G	A	0.00748137	0.927325	TPCN2-MYEOV
11	rs75158992	68944759	G	A	0.00737837	0.934703	TPCN2-MYEOV
11	rs75139917	68944768	G	A	0.00726618	0.941969	TPCN2-MYEOV
11	rs79092605	68943613	G	A	0.00721849	0.949188	TPCN2-MYEOV
11	rs116683298	68943571	A	G	0.00716091	0.956349	TPCN2-MYEOV
12	rs17739338	30884092	T	C	0.0710305	0.0710305	CAPRIN2
12	rs4930937	30894839	G	A	0.0671294	0.13816	CAPRIN2
12	rs73079962	30872178	A	G	0.0588154	0.196975	CAPRIN2
12	rs73079965	30872290	C	T	0.0587976	0.255773	CAPRIN2
12	rs2099029	30854921	A	C	0.0443934	0.300166	IPO8-CAPRIN2
12	rs17687846	30864110	T	C	0.0393597	0.339526	CAPRIN2
12	rs73079996	30902110	T	C	0.0361418	0.375668	CAPRIN2
12	rs17687472	30856702	T	C	0.0341498	0.409818	IPO8-CAPRIN2
12	12:30899518:AC:A	30899518	A	AC	0.0340557	0.443873	CAPRIN2
12	rs2882856	30861276	C	T	0.0292978	0.473171	IPO8-CAPRIN2
12	rs73079966	30872530	A	G	0.0289482	0.502119	CAPRIN2
12	rs17687791	30863602	C	G	0.0289398	0.531059	CAPRIN2
12	rs73079970	30873116	T	C	0.0288894	0.559949	CAPRIN2
12	rs73079971	30873311	C	T	0.0288559	0.588804	CAPRIN2
12	rs73079959	30870869	T	C	0.0281381	0.616942	CAPRIN2
12	rs17687964	30870714	T	C	0.0280746	0.645017	CAPRIN2
12	rs4931363	30870421	A	C	0.0275467	0.672564	CAPRIN2
12	rs4931358	30811179	T	G	0.0239708	0.696534	IPO8
12	rs73077865	30779344	T	C	0.0222475	0.718782	TMTC1-IPO8
12	rs143755287	30817759	T	C	0.0221958	0.740978	IPO8
12	rs73077877	30815503	A	T	0.0205679	0.761546	IPO8
12	rs73077887	30836370	C	T	0.0200479	0.781594	IPO8
12	rs17486840	30786378	C	T	0.0198193	0.801413	IPO8
12	rs17560141	30829377	A	C	0.0188473	0.82026	IPO8
12	rs73077869	30799255	A	G	0.0187947	0.839055	IPO8
12	rs73077893	30846707	T	C	0.0186731	0.857728	IPO8
12	rs73077870	30809319	T	C	0.018268	0.875996	IPO8
12	rs55957969	30808932	C	T	0.0181695	0.894165	IPO8
12	rs4931357	30795041	G	A	0.0172261	0.911392	IPO8
12	rs11608803	30842390	T	C	0.0157548	0.927146	IPO8
12	rs4459394	30788344	G	A	0.0150662	0.942213	IPO8
12	rs73077884	30831409	G	C	0.0144566	0.956669	IPO8
12	rs1038196	66343400	C	G	0.349164	0.349164	HMGA2
12	rs1351394	66351826	C	T	0.217289	0.566452	HMGA2
12	rs10784502	66343810	T	C	0.178815	0.745267	HMGA2
12	rs10878349	66327632	G	A	0.125133	0.8704	HMGA2
12	rs8756	66359752	A	C	0.0278615	0.898262	HMGA2
12	rs9669278	66374587	C	T	0.0186015	0.916863	HMGA2-LLPH
12	12:66374247:A:G	66374247	G	A	0.016163	0.933026	HMGA2-LLPH
12	rs7968682	66371880	T	G	0.0159661	0.948992	HMGA2-LLPH
12	12:66376202:G:C	66376202	C	G	0.0124303	0.961422	HMGA2-LLPH
12	rs17608087	110044342	G	A	0.191771	0.191771	MVK-FAM222A
12	rs77104423	110045239	T	C	0.176284	0.368056	MVK-FAM222A
12	rs17608150	110046698	T	C	0.168958	0.537013	MVK-FAM222A
12	rs117514387	110042391	T	C	0.167386	0.704399	MVK-FAM222A
12	rs117249174	110043679	T	C	0.130196	0.834595	MVK-FAM222A
12	rs17670859	110051985	C	T	0.0164084	0.851004	MVK-FAM222A
12	rs61940512	110012766	G	A	0.0132665	0.86427	MVK
12	rs56269841	110054362	T	G	0.0127287	0.876999	MVK-FAM222A
12	rs7311653	110023672	A	G	0.0122222	0.889221	MVK
12	rs55990265	109910798	T	C	0.00789721	0.897118	KCTD10
12	rs118111163	110055630	T	A	0.00476226	0.90188	MVK-FAM222A
12	rs76999751	109908530	T	C	0.00436202	0.906242	KCTD10
12	12:109880977:G:A	109880977	A	G	0.00431099	0.910553	MYO1H
12	rs72647799	109901470	T	C	0.00427988	0.914833	KCTD10
12	rs117721594	109915929	G	C	0.00417986	0.919013	UBE3B
12	rs72649521	109905564	T	C	0.00416077	0.923174	KCTD10
12	rs17181453	109937092	G	A	0.00359122	0.926765	UBE3B
12	rs117387539	109944441	G	C	0.00356951	0.930335	UBE3B
12	rs79210497	109907664	T	A	0.00353896	0.933874	KCTD10
12	rs72650177	109993424	T	C	0.00345909	0.937333	MMAB
12	rs56330650	109961122	T	C	0.00342476	0.940757	UBE3B
12	rs55980475	109964469	T	A	0.0033609	0.944118	UBE3B
12	rs2287188	109960283	T	G	0.00332587	0.947444	UBE3B
12	rs72648019	110026822	T	C	0.00330469	0.950749	MVK
14	rs7154613	25472083	T	C	0.106325	0.106325	STXBP6
14	rs8004566	25480235	G	A	0.0907256	0.19705	STXBP6
14	rs6574131	25480234	T	C	0.0906218	0.287672	STXBP6
14	rs8009099	25480269	C	T	0.0656042	0.353276	STXBP6
14	rs7153837	25472382	A	G	0.0614899	0.414766	STXBP6
14	rs2094659	25495275	T	C	0.0472527	0.462019	STXBP6
14	rs58590969	25496755	G	C	0.0469938	0.509013	STXBP6
14	rs7152812	25498351	T	G	0.0459998	0.555012	STXBP6
14	rs8008618	25481236	A	G	0.0454997	0.600512	STXBP6
14	rs57426267	25481880	C	A	0.0429985	0.643511	STXBP6
14	rs57614343	25483664	T	C	0.0422769	0.685787	STXBP6
14	rs1952491	25499017	T	C	0.0417703	0.727558	STXBP6
14	14:25480434:AAAGTAATT:A	25480434	A	AAAGTAATT	0.0377837	0.765342	STXBP6
14	14:25480444:TGACAC:T	25480444	T	TGACAC	0.03768	0.803021	STXBP6
14	rs1952499	25485981	G	A	0.0326734	0.835695	STXBP6
14	rs35612009	25475013	TA	T	0.0298872	0.865582	STXBP6
14	rs138532866	25509026	T	C	0.0148191	0.880401	STXBP6
14	rs77860416	25507357	A	G	0.0117673	0.892168	STXBP6
14	rs141145187	25515741	T	TC	0.00777479	0.899943	STXBP6
14	rs17109515	25505604	A	G	0.00768072	0.907624	STXBP6
14	rs34723086	25432094	GA	G	0.00452611	0.91215	STXBP6
14	rs80349404	25434980	G	T	0.00215907	0.914309	STXBP6
14	rs7155485	25437183	A	G	0.00209759	0.916407	STXBP6
14	rs5807277	25514811	C	CT	0.00209597	0.918503	STXBP6
14	rs72180548	25515637	T	TAAAGG	0.0020242	0.920527	STXBP6
14	rs2093714	25438796	C	T	0.0018997	0.922427	STXBP6
14	rs5807274	25514796	C	CT	0.00175719	0.924184	STXBP6
14	rs8021478	25434139	T	C	0.00174442	0.925928	STXBP6
14	rs17109382	25443363	T	A	0.0017334	0.927662	STXBP6
14	rs724116	25436494	C	T	0.00172253	0.929384	STXBP6
14	rs10134048	25441133	G	A	0.00171179	0.931096	STXBP6
14	rs987056	25439630	A	G	0.00170723	0.932803	STXBP6
14	rs10132944	25431918	T	C	0.00170572	0.934509	STXBP6
14	rs8017710	25433803	G	A	0.00169819	0.936207	STXBP6
14	rs7155878	25437420	C	G	0.00167309	0.93788	STXBP6
14	rs2225269	25518201	A	C	0.00166874	0.939549	STXBP6
14	rs4522329	25513710	T	C	0.00166729	0.941216	STXBP6
14	rs17109380	25441067	C	T	0.00166297	0.942879	STXBP6
14	rs17109537	25514408	A	G	0.00166011	0.944539	STXBP6
14	rs58424382	25444195	C	T	0.00165015	0.946189	STXBP6
14	rs3081489	25436300	T	TCAAGTC	0.00164452	0.947834	STXBP6
14	rs2003997	25514872	T	C	0.00163061	0.949465	STXBP6
14	rs34394007	25431002	T	TA	0.00159951	0.951064	STXBP6
14	rs2855530	54421917	C	G	0.222088	0.222088	BMP4
14	rs8014071	54431500	G	A	0.15707	0.379158	BMP4-CDKN3
14	rs762642	54423053	C	A	0.149463	0.528621	BMP4
14	rs17563	54417522	G	A	0.112414	0.641035	BMP4
14	rs2761882	54420309	T	C	0.10498	0.746016	BMP4
14	rs60851007	54414189	AT	A	0.0571643	0.80318	DDHD1-MIR5580
14	rs762643	54422767	T	G	0.0333175	0.836497	BMP4
14	rs4898820	54427057	G	T	0.021857	0.858354	BMP4-CDKN3
14	rs2761884	54421052	T	G	0.0196903	0.878045	BMP4
14	rs34109120	54435033	C	T	0.0183047	0.896349	BMP4-CDKN3
14	rs71446481	54420647	ACC	A	0.0179585	0.914308	BMP4
14	rs1957860	54429355	T	C	0.0157353	0.930043	BMP4-CDKN3
14	rs34854111	54434959	TAAC	T	0.0126938	0.942737	BMP4-CDKN3
14	rs7154598	54410599	C	T	0.0082941	0.951031	DDHD1-MIR5580
15	rs72714121	28334889	T	G	0.313373	0.313373	OCA2
15	rs72714118	28333196	A	G	0.305125	0.618498	OCA2
15	rs77542847	28330373	A	C	0.218173	0.836671	OCA2
15	rs1800407	28230318	T	C	0.0822307	0.918902	OCA2
15	rs7168800	28341575	A	G	0.041729	0.960631	OCA2
15	rs12901945	61802203	A	G	0.66025	0.66025	RORA-VPS13C
15	rs4774403	61797499	A	G	0.213214	0.873464	RORA-VPS13C
15	rs4774401	61774515	A	C	0.0632078	0.936672	RORA-VPS13C
15	rs11633947	61770659	A	G	0.0529463	0.989618	RORA-VPS13C
16	rs10500355	7459347	A	T	0.218838	0.218838	RBFOX1
16	rs7184522	7460699	G	A	0.218567	0.437405	RBFOX1
16	rs17648524	7459683	C	G	0.215118	0.652522	RBFOX1
16	rs7188859	7460426	C	T	0.208785	0.861308	RBFOX1
16	rs58514548	7459790	CT	C	0.110446	0.971753	RBFOX1
16	rs73530148	30070540	T	C	0.963742	0.963742	ALDOA
16	rs73568154	69884306	A	T	0.176079	0.176079	WWP2
16	rs9936589	69884817	T	C	0.122588	0.298667	WWP2
16	rs9936723	69884854	A	G	0.110809	0.409475	WWP2
16	rs10852460	69885019	A	G	0.101566	0.511041	WWP2
16	rs4985447	69885166	A	G	0.0755252	0.586566	WWP2
16	rs12923438	69835101	A	G	0.0393954	0.625962	WWP2
16	rs12927168	69840656	G	T	0.0316476	0.657609	WWP2
16	rs6499265	69897998	A	G	0.0238642	0.681474	WWP2
16	rs11075742	69898934	G	A	0.0220346	0.703508	WWP2
16	rs8063226	69898484	A	G	0.0213916	0.7249	WWP2
16	rs13330951	69563842	G	A	0.0202134	0.745113	CYB5B-MIR1538
16	rs3790083	69895286	G	A	0.020017	0.76513	WWP2
16	rs11648348	69890722	A	G	0.0197389	0.784869	WWP2
16	16:69884289:C:CA	69884289	CA	C	0.0189122	0.803781	WWP2
16	rs2133799	69913026	T	C	0.0174649	0.821246	WWP2
16	rs9927967	69911997	T	C	0.0171528	0.838399	WWP2
16	rs56096139	69563412	C	T	0.0165202	0.854919	CYB5B-MIR1538
16	rs1466863	69904138	A	T	0.0157602	0.870679	WWP2
16	rs11642008	69928639	A	G	0.0151109	0.88579	WWP2
16	rs55887947	69893343	A	G	0.0150852	0.900875	WWP2
16	rs7202233	69894432	G	A	0.0134206	0.914296	WWP2
16	rs1566456	69900226	C	G	0.0124218	0.926718	WWP2
16	rs3790082	69896754	A	G	0.0114495	0.938167	WWP2
16	rs8047194	69891510	T	G	0.0108921	0.949059	WWP2
16	rs8050516	69896009	T	C	0.0106626	0.959722	WWP2
16	rs11150202	79835003	A	G	0.0405836	0.0405836	MAF-DYNLRB2
16	rs11150205	79836244	T	C	0.0402708	0.0808545	MAF-DYNLRB2
16	rs4299168	79835428	C	T	0.037197	0.118051	MAF-DYNLRB2
16	rs11150206	79836276	C	T	0.0366309	0.154682	MAF-DYNLRB2
16	rs11150204	79836133	C	G	0.0365655	0.191248	MAF-DYNLRB2
16	rs11150201	79834998	C	A	0.0363061	0.227554	MAF-DYNLRB2
16	rs7187906	79835033	T	C	0.0361779	0.263732	MAF-DYNLRB2
16	rs12598926	79831895	C	G	0.0355809	0.299313	MAF-DYNLRB2
16	rs7191989	79835516	A	G	0.0334905	0.332803	MAF-DYNLRB2
16	rs10871380	79833355	T	C	0.0327438	0.365547	MAF-DYNLRB2
16	rs4538028	79835130	G	A	0.0308552	0.396402	MAF-DYNLRB2
16	rs4392086	79835160	A	T	0.0308552	0.427258	MAF-DYNLRB2
16	rs4889035	79834261	A	G	0.0301562	0.457414	MAF-DYNLRB2
16	rs4889032	79831328	A	G	0.0297009	0.487115	MAF-DYNLRB2
16	rs4889033	79833900	C	T	0.0291561	0.516271	MAF-DYNLRB2
16	rs11150211	79837148	C	T	0.0288511	0.545122	MAF-DYNLRB2
16	rs4888048	79833806	T	C	0.028691	0.573813	MAF-DYNLRB2
16	rs11150210	79837094	A	G	0.0285524	0.602365	MAF-DYNLRB2
16	rs4888049	79833995	A	G	0.0285131	0.630878	MAF-DYNLRB2
16	rs4889034	79834244	C	T	0.0282023	0.659081	MAF-DYNLRB2
16	rs11150203	79835974	A	C	0.0266267	0.685707	MAF-DYNLRB2
16	rs11648855	79838673	C	G	0.0261572	0.711864	MAF-DYNLRB2
16	rs57875046	79832881	TA	T	0.0259936	0.737858	MAF-DYNLRB2
16	rs1134716	79832889	A	T	0.0256251	0.763483	MAF-DYNLRB2
16	rs11150214	79837763	C	G	0.025009	0.788492	MAF-DYNLRB2
16	rs11150207	79836725	A	G	0.0247416	0.813234	MAF-DYNLRB2
16	rs11863874	79839423	G	A	0.0241957	0.837429	MAF-DYNLRB2
16	rs12595956	79836414	C	T	0.0229329	0.860362	MAF-DYNLRB2
16	rs12597506	79836395	A	G	0.0228952	0.883257	MAF-DYNLRB2
16	rs11150212	79837227	G	A	0.0224166	0.905674	MAF-DYNLRB2
16	rs11150209	79836924	G	A	0.0221789	0.927853	MAF-DYNLRB2
16	rs11150213	79837595	A	G	0.0169628	0.944816	MAF-DYNLRB2
16	rs12920397	79840197	A	G	0.0141668	0.958982	MAF-DYNLRB2
17	rs8074331	30571412	A	T	0.240013	0.240013	ARGFXP2-RHBDL3
17	rs2344620	30464945	G	A	0.0607542	0.300768	SH3GL1P1-ARGFXP2
17	rs139810555	30566238	G	C	0.0307078	0.331475	ARGFXP2-RHBDL3
17	rs7210115	30567271	T	C	0.0293059	0.360781	ARGFXP2-RHBDL3
17	rs60183579	30566724	C	G	0.0279295	0.388711	ARGFXP2-RHBDL3
17	rs7208763	30567169	A	G	0.0279204	0.416631	ARGFXP2-RHBDL3
17	rs9889934	30563532	T	C	0.0244253	0.441057	ARGFXP2-RHBDL3
17	rs57864958	30565371	C	T	0.0227118	0.463768	ARGFXP2-RHBDL3
17	rs11426997	30554518	CT	C	0.0216749	0.485443	ARGFXP2-RHBDL3
17	rs6505287	30514867	C	T	0.0118671	0.49731	ARGFXP2-RHOT1
17	rs8075003	30486431	A	G	0.0106385	0.507949	ARGFXP2-RHOT1
17	rs74758395	30474239	C	T	0.00899905	0.516948	RHOT1-ARGFXP2
17	rs368687765	30473028	C	CTG	0.00807535	0.525023	RHOT1-ARGFXP2
17	rs9916160	30488011	G	A	0.00795001	0.532973	ARGFXP2-RHOT1
17	rs73989707	30477681	A	C	0.00774976	0.540723	ARGFXP2
17	rs72825788	30481964	A	G	0.00746206	0.548185	ARGFXP2-RHOT1
17	rs16967213	30556282	G	A	0.00742018	0.555605	ARGFXP2-RHBDL3
17	rs16967214	30556500	C	T	0.0073147	0.56292	ARGFXP2-RHBDL3
17	rs117147242	30506690	A	G	0.00725174	0.570172	ARGFXP2-RHOT1
17	rs56235843	30482551	A	G	0.00709641	0.577268	ARGFXP2-RHOT1
17	rs9904537	30555103	A	G	0.00708017	0.584348	ARGFXP2-RHBDL3
17	rs28794318	30494547	A	G	0.00694775	0.591296	ARGFXP2-RHOT1
17	rs7225527	30554950	G	A	0.00693738	0.598233	ARGFXP2-RHBDL3
17	rs13342694	30538442	T	A	0.00684038	0.605074	ARGFXP2-RHOT1
17	rs74755351	30568860	TA	T	0.00668799	0.611762	ARGFXP2-RHBDL3
17	rs11456051	30232984	GT	G	0.00666405	0.618426	UTP6-SUZ12
17	rs8073287	30505789	T	G	0.00658399	0.62501	ARGFXP2-RHOT1
17	rs56108157	30504502	T	C	0.00657936	0.631589	ARGFXP2-RHOT1
17	rs28534586	30550730	A	G	0.00653324	0.638122	ARGFXP2-RHOT1
17	rs149071639	30506724	T	C	0.00650589	0.644628	ARGFXP2-RHOT1
17	rs10468586	30557282	A	G	0.00647428	0.651103	ARGFXP2-RHBDL3
17	rs2061658	30460337	C	T	0.00641198	0.657515	SH3GL1P1-ARGFXP2
17	rs9901580	30549108	G	A	0.0063726	0.663887	ARGFXP2-RHOT1
17	rs9902253	30549373	G	A	0.00635525	0.670242	ARGFXP2-RHOT1
17	rs57286083	30554124	G	A	0.00630803	0.67655	ARGFXP2-RHBDL3
17	rs8076276	30502955	A	G	0.00619104	0.682742	ARGFXP2-RHOT1
17	rs147540866	30553004	T	C	0.00609822	0.68884	ARGFXP2-RHBDL3
17	rs75329017	30463526	G	GA	0.0060198	0.69486	SH3GL1P1-ARGFXP2
17	rs7359687	30515867	G	A	0.00597374	0.700833	ARGFXP2-RHOT1
17	rs28811885	30512904	A	T	0.0059284	0.706762	ARGFXP2-RHOT1
17	rs9910874	30513366	G	A	0.00583979	0.712601	ARGFXP2-RHOT1
17	rs9889530	30514087	G	C	0.0055896	0.718191	ARGFXP2-RHOT1
17	rs7218716	30514964	T	C	0.00534832	0.723539	ARGFXP2-RHOT1
17	rs142769764	30468024	T	C	0.00503201	0.728571	SH3GL1P1-ARGFXP2
17	rs3215110	30526328	G	GT	0.00494784	0.733519	ARGFXP2-RHOT1
17	rs733675	30528361	T	C	0.00489163	0.738411	ARGFXP2-RHOT1
17	rs10468587	30557331	C	T	0.00486651	0.743277	ARGFXP2-RHBDL3
17	rs28447002	30531304	C	T	0.00480973	0.748087	ARGFXP2-RHOT1
17	rs7218088	30544289	G	A	0.00459117	0.752678	ARGFXP2-RHOT1
17	rs28879696	30531555	G	A	0.00443708	0.757115	ARGFXP2-RHOT1
17	rs200325485	30557962	CA	C	0.00434013	0.761455	ARGFXP2-RHBDL3
17	rs28576984	30463068	T	C	0.00432439	0.76578	SH3GL1P1-ARGFXP2
17	rs28776769	30461748	G	T	0.00430488	0.770085	SH3GL1P1-ARGFXP2
17	rs8082434	30462515	A	G	0.00420075	0.774286	SH3GL1P1-ARGFXP2
17	rs2344621	30464980	T	C	0.00415511	0.778441	SH3GL1P1-ARGFXP2
17	rs34673187	30467516	CT	C	0.00406681	0.782507	SH3GL1P1-ARGFXP2
17	rs7219053	30492931	C	T	0.00399391	0.786501	ARGFXP2-RHOT1
17	rs28407270	30463291	A	G	0.00384354	0.790345	SH3GL1P1-ARGFXP2
17	rs8072872	30532071	T	A	0.00376672	0.794112	ARGFXP2-RHOT1
17	rs28477940	30453337	G	A	0.00371151	0.797823	SH3GL1P1-ARGFXP2
17	rs28444111	30453405	T	C	0.00370865	0.801532	SH3GL1P1-ARGFXP2
17	rs28673569	30546766	G	A	0.00358715	0.805119	ARGFXP2-RHOT1
17	rs72825776	30455778	A	C	0.00344631	0.808565	SH3GL1P1-ARGFXP2
17	rs72825775	30455772	T	C	0.00343407	0.811999	SH3GL1P1-ARGFXP2
17	rs7219968	30494038	A	C	0.00325406	0.815253	ARGFXP2-RHOT1
17	rs7220511	30480684	A	G	0.00311823	0.818372	ARGFXP2-RHOT1
17	rs34811909	30505359	C	T	0.0030895	0.821461	ARGFXP2-RHOT1
17	rs7216187	30544239	C	G	0.00300094	0.824462	ARGFXP2-RHOT1
17	rs8080928	30554114	C	T	0.00298532	0.827447	ARGFXP2-RHBDL3
17	rs9911706	30507537	C	T	0.00286021	0.830308	ARGFXP2-RHOT1
17	rs138145118	30506902	A	G	0.00273014	0.833038	ARGFXP2-RHOT1
17	rs142293748	30451774	A	G	0.00272255	0.83576	SH3GL1P1-ARGFXP2
17	rs72825769	30441824	C	G	0.00271727	0.838478	SH3GL1P1-ARGFXP2
17	rs1013589	30532696	C	T	0.00271051	0.841188	ARGFXP2-RHOT1
17	rs9892079	30460615	A	G	0.00260822	0.843796	SH3GL1P1-ARGFXP2
17	rs55823017	30440484	C	A	0.00260269	0.846399	SH3GL1P1-ARGFXP2
17	rs9905738	30471295	G	T	0.00258762	0.848987	RHOT1-ARGFXP2
17	rs9910993	30450042	T	C	0.00258015	0.851567	SH3GL1P1-ARGFXP2
17	rs72825772	30448761	A	T	0.00248566	0.854052	SH3GL1P1-ARGFXP2
17	rs9903677	30450003	A	G	0.0024633	0.856516	SH3GL1P1-ARGFXP2
17	rs116582147	30443815	T	C	0.00242098	0.858937	SH3GL1P1-ARGFXP2
17	rs11359204	30233342	A	AT	0.00241505	0.861352	UTP6-SUZ12
17	rs16967164	30533970	G	A	0.00238934	0.863741	ARGFXP2-RHOT1
17	rs7224932	30446119	C	G	0.00228922	0.86603	SH3GL1P1-ARGFXP2
17	rs56378319	30444385	A	C	0.0022492	0.868279	SH3GL1P1-ARGFXP2
17	17:30463944:GACTCACCAATCAGAGATTGGTGAGAGACTCTGTCTA:G	30463944	G	GACTCACCAATCAGAGATTGGTGAGAGACTCTGTCTA	0.00218625	0.870466	SH3GL1P1-ARGFXP2
17	rs2078406	30445984	C	G	0.00214102	0.872607	SH3GL1P1-ARGFXP2
17	rs9913638	30487941	A	G	0.00211911	0.874726	ARGFXP2-RHOT1
17	rs1993790	30501418	G	A	0.00201497	0.876741	ARGFXP2-RHOT1
17	rs1993791	30501402	A	G	0.00199602	0.878737	ARGFXP2-RHOT1
17	rs6505285	30505652	G	A	0.00190511	0.880642	ARGFXP2-RHOT1
17	rs8064790	30496814	C	A	0.00185023	0.882492	ARGFXP2-RHOT1
17	rs2069145	30537790	T	G	0.00184377	0.884336	ARGFXP2-RHOT1
17	rs6505289	30525708	A	G	0.00172156	0.886057	ARGFXP2-RHOT1
17	rs8080368	30485691	A	C	0.00165462	0.887712	ARGFXP2-RHOT1
17	rs7218071	30467257	G	A	0.00157694	0.889289	SH3GL1P1-ARGFXP2
17	rs6505288	30516036	C	T	0.00156211	0.890851	ARGFXP2-RHOT1
17	rs2044206	30528569	C	T	0.001496	0.892347	ARGFXP2-RHOT1
17	rs28879465	30531728	C	T	0.00148355	0.893831	ARGFXP2-RHOT1
17	rs9909295	30454720	C	T	0.0014694	0.8953	SH3GL1P1-ARGFXP2
17	rs7208838	30468566	C	T	0.00142917	0.896729	SH3GL1P1-ARGFXP2
17	rs35468436	30491743	G	GTA	0.00141666	0.898146	ARGFXP2-RHOT1
17	rs7224041	30440871	C	A	0.00141567	0.899562	SH3GL1P1-ARGFXP2
17	rs7406043	30220152	G	C	0.00141097	0.900973	UTP6
17	rs7210088	30450592	T	C	0.00139533	0.902368	SH3GL1P1-ARGFXP2
17	rs9892952	30435777	C	A	0.00138642	0.903754	SH3GL1P1-ARGFXP2
17	rs2074101	30228656	A	G	0.00136657	0.905121	UTP6
17	rs72825763	30436196	C	A	0.00135515	0.906476	SH3GL1P1-ARGFXP2
17	rs9890528	30456747	T	C	0.00120434	0.90768	SH3GL1P1-ARGFXP2
17	rs7209884	30450177	C	A	0.00119498	0.908875	SH3GL1P1-ARGFXP2
17	17:30231368:C:CT	30231368	CT	C	0.00119318	0.910069	UTP6-SUZ12
17	rs72821942	30234460	T	C	0.00118864	0.911257	UTP6-SUZ12
17	rs13342625	30469423	A	C	0.00115187	0.912409	SH3GL1P1-ARGFXP2
17	rs67701262	30458990	T	C	0.00110721	0.913516	SH3GL1P1-ARGFXP2
17	rs9902997	30461852	G	A	0.00110039	0.914617	SH3GL1P1-ARGFXP2
17	rs142603312	30234053	A	AT	0.00109934	0.915716	UTP6-SUZ12
17	rs8067412	30223252	A	G	0.00108813	0.916804	UTP6
17	rs201233223	30237284	TGCACTCCA	T	0.00108008	0.917884	UTP6-SUZ12
17	rs11658469	30206426	C	T	0.00107784	0.918962	UTP6
17	rs9906116	30206393	A	C	0.00107705	0.920039	UTP6
17	rs1985824	30209400	C	G	0.00107516	0.921114	UTP6
17	rs4795661	30201774	A	T	0.00106939	0.922184	UTP6
17	rs11867619	30217596	C	G	0.00106576	0.923249	UTP6
17	rs9891455	30459058	C	T	0.00106325	0.924313	SH3GL1P1-ARGFXP2
17	rs886223	30229877	T	G	0.00104717	0.92536	UTP6-SUZ12
17	rs9897392	30456765	C	T	0.00104212	0.926402	SH3GL1P1-ARGFXP2
17	rs7406056	30220224	T	C	0.00102831	0.92743	UTP6
17	rs7406406	30220153	G	T	0.00102487	0.928455	UTP6
17	rs4795664	30233467	T	C	0.00100439	0.92946	UTP6-SUZ12
17	rs73990714	30421033	T	G	0.000996991	0.930457	SH3GL1P1-ARGFXP2
17	rs9916510	30466488	G	A	0.000976998	0.931434	SH3GL1P1-ARGFXP2
17	rs7217747	30467032	C	A	0.000968834	0.932402	SH3GL1P1-ARGFXP2
17	rs1034626	30219500	G	C	0.000952922	0.933355	UTP6
17	rs4450460	30201309	T	C	0.000940068	0.934295	UTP6
17	rs2074102	30228884	A	G	0.000932527	0.935228	UTP6-SUZ12
17	rs9915569	30466119	C	A	0.00092104	0.936149	SH3GL1P1-ARGFXP2
17	rs7218801	30217778	G	A	0.000886765	0.937036	UTP6
17	rs7210733	30567339	G	A	0.000869155	0.937905	ARGFXP2-RHBDL3
17	rs9914837	30446336	G	T	0.000868437	0.938773	SH3GL1P1-ARGFXP2
17	rs8068780	30453548	C	T	0.000868437	0.939642	SH3GL1P1-ARGFXP2
17	rs8068560	30437721	C	T	0.000865577	0.940507	SH3GL1P1-ARGFXP2
17	rs79272796	30226974	C	T	0.000864155	0.941371	UTP6
17	rs9906928	30215866	A	G	0.000840014	0.942211	UTP6
17	rs1034627	30219569	A	G	0.000836014	0.943047	UTP6
17	rs8079471	30218317	T	C	0.000814073	0.943862	UTP6
17	rs6505266	30225813	A	G	0.000801712	0.944663	UTP6
17	rs9910325	30440817	C	T	0.000790914	0.945454	SH3GL1P1-ARGFXP2
17	rs9899601	30436258	T	A	0.000790324	0.946245	SH3GL1P1-ARGFXP2
17	rs9897672	30442467	G	T	0.000783302	0.947028	SH3GL1P1-ARGFXP2
17	rs72821936	30224068	G	C	0.000782143	0.94781	UTP6
17	rs3809786	30439324	A	G	0.000776976	0.948587	SH3GL1P1-ARGFXP2
17	rs886224	30229902	C	T	0.000762986	0.94935	UTP6-SUZ12
17	rs57484999	30439658	G	T	0.000752696	0.950103	SH3GL1P1-ARGFXP2
17	rs7207025	41520200	A	G	0.293646	0.293646	ARL4D-MIR2117
17	rs56125357	41519923	G	A	0.118544	0.412191	ARL4D-MIR2117
17	rs9303438	41524791	T	A	0.100179	0.51237	MIR2117-DHX8
17	rs732508	41526526	G	A	0.0981752	0.610545	MIR2117-DHX8
17	rs9891684	41524151	T	C	0.0838044	0.69435	MIR2117-DHX8
17	rs11079387	41510850	G	A	0.0617292	0.756079	ARL4D-MIR2117
17	rs7207008	41522213	A	T	0.0339358	0.790015	MIR2117
17	rs35119073	41511832	G	A	0.0316952	0.82171	ARL4D-MIR2117
17	rs16970739	41512384	G	C	0.03045	0.85216	ARL4D-MIR2117
17	rs12601585	41513164	A	G	0.0249266	0.877087	ARL4D-MIR2117
17	rs11079380	41508806	G	T	0.0212914	0.898378	ARL4D-MIR2117
17	rs34385883	41508574	A	G	0.0137218	0.9121	ARL4D-MIR2117
17	rs34883538	40841818	A	G	0.00785655	0.919956	CNTNAP1
17	rs35855335	40842441	C	T	0.00602293	0.925979	CNTNAP1
17	rs874640	40843392	T	G	0.00547166	0.931451	CNTNAP1
17	rs7215223	41501295	T	C	0.00471975	0.936171	ARL4D-MIR2117
17	rs1553469	40842762	A	C	0.00445219	0.940623	CNTNAP1
17	rs1984518	41521666	G	T	0.00421672	0.94484	ARL4D-MIR2117
17	rs1973521	40840070	A	G	0.00381275	0.948652	CNTNAP1
17	rs35314992	41512977	T	C	0.00329151	0.951944	ARL4D-MIR2117
17	rs9038	75495397	C	T	0.664298	0.664298	2020-09-09
17	rs448203	75495065	C	T	0.291831	0.956129	2020-09-09
17	rs9895741	79603831	G	A	0.107226	0.107226	NPLOC4
17	rs9905786	79602063	T	G	0.0897586	0.196985	NPLOC4
17	rs8081701	79599441	C	T	0.0891575	0.286142	NPLOC4
17	rs9747347	79606820	C	T	0.0718137	0.357956	NPLOC4-TSPAN10
17	rs112364254	79578287	A	G	0.0695426	0.427498	NPLOC4
17	rs7503894	79583473	C	T	0.0666437	0.494142	NPLOC4
17	rs71373084	79564930	G	C	0.0644398	0.558582	NPLOC4
17	rs11650127	79572253	A	G	0.0628743	0.621456	NPLOC4
17	rs7503221	79583371	A	C	0.0593045	0.680761	NPLOC4
17	rs11656126	79564542	A	G	0.0570242	0.737785	NPLOC4
17	rs75078292	79585492	G	A	0.0454385	0.783223	NPLOC4
17	rs12948708	79558741	A	G	0.041645	0.824868	NPLOC4
17	rs67050149	79557043	A	C	0.0385739	0.863442	NPLOC4
17	rs12953229	79554271	A	G	0.0325082	0.895951	NPLOC4
17	rs34872037	79614932	T	TTAAC	0.0183394	0.91429	TSPAN10
17	rs62075722	79611271	G	A	0.0181021	0.932392	TSPAN10
17	rs6420484	79612397	G	A	0.0165249	0.948917	TSPAN10
17	rs7405453	79615572	G	A	0.0154594	0.964376	TSPAN10
17	rs75954926	81061048	G	A	0.555185	0.555185	METRNL-FLJ43681
17	rs28450305	81063244	T	G	0.181517	0.736703	METRNL-FLJ43681
17	rs28517505	81064203	A	G	0.078387	0.81509	METRNL-FLJ43681
17	rs36079436	81058310	C	T	0.0711125	0.886202	METRNL-FLJ43681
17	rs35763419	81057834	G	A	0.0560255	0.942228	METRNL-FLJ43681
17	rs28626243	81063323	A	G	0.0418147	0.984042	METRNL-FLJ43681
19	rs61744414	17100550	T	A	0.504127	0.504127	CPAMD8
19	rs113926826	17120477	A	G	0.263536	0.767664	CPAMD8
19	rs76660195	17116236	T	C	0.203705	0.971369	CPAMD8
20	20:10649677:G:GAAAAAAAAAAT	10649677	GAAAAAAAAAAT	G	0.959284	0.959284	JAG1
20	rs4814857	19457268	G	A	0.921076	0.921076	LOC100130264-SLC24A3
20	rs6046142	19476765	A	G	0.0789237	1	LOC100130264-SLC24A3
22	rs35089120	30531101	C	CAT	0.0684613	0.0684613	HORMAD2
22	rs139117847	30559244	C	CTT	0.0487315	0.117193	HORMAD2
22	rs12373962	30488136	T	C	0.0352563	0.152449	HORMAD2
22	rs9614152	30563343	A	G	0.0343255	0.186775	HORMAD2
22	rs9614143	30494642	C	T	0.0328644	0.219639	HORMAD2
22	rs73164739	30549032	C	T	0.0323052	0.251944	HORMAD2
22	rs7286905	30499713	A	G	0.0320377	0.283982	HORMAD2
22	rs59853370	30571252	T	TATA	0.0304628	0.314445	HORMAD2
22	rs7286551	30503212	G	A	0.0291788	0.343623	HORMAD2
22	rs9614144	30501486	A	T	0.0290153	0.372639	HORMAD2
22	rs9608845	30481858	T	C	0.0277301	0.400369	HORMAD2
22	rs9614145	30512246	G	A	0.0267578	0.427127	HORMAD2
22	rs9614153	30567958	A	G	0.0258468	0.452974	HORMAD2
22	rs9614147	30532673	T	C	0.0220879	0.475061	HORMAD2
22	rs9608847	30536056	G	T	0.0216074	0.496669	HORMAD2
22	rs145019185	30462911	T	C	0.0186326	0.515301	MTMR3-HORMAD2
22	rs9608843	30466099	T	G	0.0176677	0.532969	MTMR3-HORMAD2
22	rs9614155	30581998	C	G	0.015354	0.548323	HORMAD2-LIF
22	rs16988135	30367014	T	A	0.012313	0.560636	MTMR3
22	rs9614122	30365842	G	A	0.0119723	0.572608	MTMR3
22	rs200347766	30492470	AT	A	0.011585	0.584193	HORMAD2
22	rs15888	30426335	A	T	0.0111697	0.595363	MTMR3
22	rs9614111	30342381	C	G	0.00897181	0.604335	MTMR3
22	rs71670234	30242514	A	ATTGAGT	0.00876012	0.613095	ASCC2-MTMR3
22	rs35506976	30339816	CTT	C	0.00870055	0.621796	MTMR3
22	rs60665668	30214466	G	C	0.00843325	0.630229	ASCC2
22	rs9614075	30240778	T	C	0.00801213	0.638241	ASCC2-MTMR3
22	rs146622237	30348672	TA	T	0.00781203	0.646053	MTMR3
22	rs9983	30423744	A	G	0.00756721	0.65362	MTMR3
22	rs9614110	30339020	A	C	0.00730531	0.660925	MTMR3
22	rs140357883	30292811	AT	A	0.00729155	0.668217	MTMR3
22	rs73161050	30204790	A	C	0.0071437	0.675361	ASCC2
22	rs9608836	30414340	T	C	0.0071437	0.682504	MTMR3
22	rs9614108	30325050	A	C	0.00711747	0.689622	MTMR3
22	rs12485243	30199926	T	C	0.00706132	0.696683	ASCC2
22	rs28595572	30275168	T	C	0.00694757	0.703631	ASCC2-MTMR3
22	rs9608822	30296222	T	C	0.0069269	0.710558	MTMR3
22	rs61352751	30283999	T	C	0.00689004	0.717448	MTMR3
22	rs16988084	30283750	A	G	0.00686568	0.724313	MTMR3
22	rs57462999	30438216	C	T	0.00686568	0.731179	MTMR3-HORMAD2
22	rs9614109	30325151	C	T	0.00686164	0.738041	MTMR3
22	rs73161099	30283504	C	T	0.00678575	0.744827	MTMR3
22	rs57653653	30251472	T	C	0.00671543	0.751542	ASCC2-MTMR3
22	rs7292732	30455378	A	G	0.00671543	0.758257	MTMR3-HORMAD2
22	rs151302635	30394731	GT	G	0.00664281	0.7649	MTMR3
22	rs9614124	30371651	A	G	0.00650589	0.771406	MTMR3
22	rs8140366	30237584	T	C	0.00650228	0.777908	ASCC2-MTMR3
22	rs9614097	30285641	C	T	0.0064663	0.784375	MTMR3
22	rs73161074	30219415	A	G	0.00637466	0.790749	ASCC2
22	rs58714528	30287297	C	CGT	0.00635388	0.797103	MTMR3
22	rs7290085	30361126	T	A	0.00629915	0.803402	MTMR3
22	rs8138677	30294744	C	T	0.00626543	0.809668	MTMR3
22	rs9614132	30428645	A	G	0.00621885	0.815887	MTMR3-HORMAD2
22	rs9614083	30251069	A	G	0.00614062	0.822027	ASCC2-MTMR3
22	rs9614129	30398078	C	T	0.00605498	0.828082	MTMR3
22	rs28428766	30356418	A	G	0.0060425	0.834125	MTMR3
22	rs73883345	30354972	A	G	0.0060177	0.840142	MTMR3
22	rs9680809	30340034	C	G	0.00585853	0.846001	MTMR3
22	rs9614131	30410440	C	T	0.00574119	0.851742	MTMR3
22	rs147842231	30295961	CT	C	0.00573	0.857472	MTMR3
22	rs9608823	30302164	G	A	0.00571608	0.863188	MTMR3
22	rs9680595	30336113	T	C	0.00565291	0.868841	MTMR3
22	rs9614105	30303066	G	A	0.00565019	0.874491	MTMR3
22	rs9306466	30339729	C	T	0.00564477	0.880136	MTMR3
22	rs8140770	30290443	G	A	0.00562051	0.885757	MTMR3
22	rs9614101	30289309	C	T	0.00551005	0.891267	MTMR3
22	rs9614089	30263671	C	T	0.00544138	0.896708	ASCC2-MTMR3
22	rs8139217	30389156	T	A	0.00539902	0.902107	MTMR3
22	rs7284538	30375534	G	A	0.00538916	0.907496	MTMR3
22	rs3788421	30377002	G	A	0.00529722	0.912793	MTMR3
22	rs7291756	30326102	G	A	0.00509181	0.917885	MTMR3
22	rs16987156	30434123	T	C	0.00500143	0.922887	MTMR3-HORMAD2
22	rs9614127	30383616	C	A	0.00495331	0.92784	MTMR3
22	rs73162731	30307614	G	A	0.00491836	0.932758	MTMR3
22	rs7285751	30393544	G	C	0.00490411	0.937662	MTMR3
22	rs73162773	30365184	T	C	0.00484993	0.942512	MTMR3
22	rs28522206	30356557	G	A	0.00465407	0.947166	MTMR3
22	rs9614063	30215718	A	G	0.00459825	0.951765	ASCC2

## Sheet: Supplementary Data 9
Supplementary Data 9. VEGAS2 Gene-based association analysis. For each gene definition, the n SNPs’ p-values are first converted to upper tail chi-squared (χ2) statistics with one degree of freedom (df) and then summed to calculate a gene-based test statistic that would have a χ2 distribution with n df under the null hypothesis, if SNPs are in linkage equilibrium. Significance is computed by comp…
Gene	Chr_hg19	Start	Stop	nSNPs_EUR	Pvalue_EUR	TopSNP_EUR	TopSNP_pvalue_EUR	nSNPs_EAS	Pvalue_EAS	TopSNP_EAS	TopSNP_pvalue_EAS	nSNPs_LAT	Pvalue_LAT	TopSNP_LAT	TopSNP_pvalue_LAT	nSNPs_AFR	Pvalue_AFR	TopSNP_AFR	TopSNP_pvalue_AFR	nSNPs_SAS	Pvalue_SAS	TopSNP_SAS	TopSNP_pvalue_SAS	Combined_P_FishersMethod
MRPL21	11	68658745	68671303	27	9.99999e-07	rs602364	1.194e-13	21	0.0516195	rs603076	0.03116	30	0.00759992	rs535559	0.00425	70	0.247752	rs138266342	0.04316	31	0.00421	rs602364	0.00262724	1.30486e-08
HERC2	15	28356182	28567298	57	9.99999e-07	rs72714143	1.624e-15	225	0.00724993	rs2238289	0.000947	398	0.532468	rs191094895	0.04545	869	0.00339997	rs201840469	9.749e-05	290	0.692308	rs1667391	0.0352912	1.86255e-07
CDKN2B-AS1	9	21994789	22121093	264	9.99999e-07	rs9644861	4.723e-16	290	0.186813	rs3218020	0.005799	362	0.322677	rs2383206	0.02039	569	0.000495	rs112180267	0.0002119	342	0.445554	rs368779509	0.00498999	2.5722e-07
CDKN2B	9	21994789	22121093	264	9.99999e-07	rs9644861	4.723e-16	290	0.213786	rs3218020	0.005799	362	0.32967	rs2383206	0.02039	569	0.000518999	rs112180267	0.0002119	342	0.457542	rs368779509	0.00498999	3.12559e-07
EFNA1	1	155100348	155107386	12	9.99999e-07	rs4745	2.047e-08	8	0.246753	rs139822562	0.01124	12	0.0792192	rs35520715	0.03177	18	0.595405	rs577832288	0.06112	13	0.00332997	rs4745	0.000937605	6.34535e-07
LOC338694	11	68914695	68939030	77	9.99999e-07	rs74342245	2.279e-39	93	0.979021	rs536154917	0.1553	89	0.0715993	rs74342245	0.01849	152	0.817183	rs188574205	0.02207	81	0.000803999	rs74342245	2.06666e-05	7.33509e-07
KRTCAP2	1	155141883	155145804	11	9.99999e-07	rs4971088	4.506e-08	7	0.622378	rs58939130	0.3971	10	0.0766492	rs4421576	0.05242	12	0.958042	rs11809549	0.246	11	0.00235998	rs4971089	0.00126861	1.49507e-06
BLVRA	7	43798271	43846941	97	2.4e-05	rs36121270	5.713e-06	85	0.000216	rs17239537	4.235e-05	97	0.158841	rs34027937	0.02847	150	0.142857	rs11973765	0.003653	96	0.972028	rs371478329	0.0737189	1.56964e-06
SEMA4D	9	91975705	92094611	463	4e-06	rs55977762	6.462e-08	337	0.0819292	rs28377168	0.003883	560	0.107892	rs75439815	0.003622	742	0.0118199	rs111162487	0.001609	487	0.592408	rs75368920	0.0136191	2.98227e-06
IGHMBP2	11	68671318	68708069	101	9.99999e-07	rs673821	1.205e-13	90	0.292707	rs564244	0.03742	114	0.124875	rs596948	0.01304	198	0.492507	rs685320	0.04728	117	0.0268197	rs496616	0.00277071	5.17602e-06
DIRC3	2	218148745	218621316	1436	9.99999e-07	rs62175364	1.03e-08	1234	0.331668	rs12474915	0.009982	1697	0.0478895	rs71301561	0.0003889	2681	0.100529	rs4674151	0.001871	1674	0.367632	rs111642261	0.000451866	6.07827e-06
BLOC1S1-RDH5	12	56109817	56118526	16	3.3e-05	rs3138141	6.209e-06	7	0.278721	rs13193	0.1043	18	0.432567	rs1136125	0.00507	33	0.001426	rs145851924	0.002477	13	0.118881	rs143714898	0.00666456	6.81235e-06
EFNA3	1	155051347	155060014	15	1.5e-05	rs1870939	1.415e-06	6	0.123876	rs11264311	0.07081	17	0.096379	rs111582237	0.01796	24	0.295704	rs55965191	0.1141	17	0.0149399	rs1870939	0.0034358	7.76424e-06
TNFSF12	17	7452374	7461207	34	0.00314997	rs12603949	0.0004669	27	0.000481	rs11871475	0.0002171	38	0.372627	rs116600817	0.1041	53	0.00663993	rs59042054	0.0004627	35	0.214785	rs113147008	0.00668065	7.87674e-06
RDH5	12	56109817	56118526	16	3.7e-05	rs3138141	6.209e-06	7	0.264735	rs13193	0.1043	18	0.462537	rs1136125	0.00507	33	0.001416	rs145851924	0.002477	13	0.126873	rs143714898	0.00666456	7.94684e-06
MRGPRF	11	68771861	68780850	17	9.99999e-07	rs59506005	1.652e-07	12	0.0601594	rs11601763	0.01249	19	0.447552	rs11601146	0.002706	30	0.815185	rs112997947	0.1594	19	0.0417396	rs35377497	0.0128307	8.75434e-06
ODF3	11	196760	200258	8	9.99999e-07	rs72878024	1.042e-07	5	0.0665193	rs75155656	0.04837	12	0.778222	rs11604127	0.1244	15	0.468531	rs4980320	0.06304	12	0.0407196	rs4029235	0.0120564	9.30914e-06
RALY	20	32581457	32670991	123	2e-06	rs2284388	1.006e-06	96	0.681319	rs73090614	0.06539	149	0.135864	rs67462373	0.0365	214	0.166833	rs76057879	0.0002825	117	0.0350396	rs11697947	0.0100777	1.00315e-05
TNFSF12-TNFSF13	17	7452374	7464925	43	0.00300997	rs12603949	0.0004669	31	0.000626999	rs11871475	0.0002171	46	0.401598	rs78744936	0.04518	68	0.00537995	rs59042054	0.0004627	44	0.276723	rs113147008	0.00668065	1.0379e-05
MIR2117	17	41522173	41522253	1	2e-06	rs7207008	7.457e-07	1	0.18981	rs7207008	0.1921	1	0.0522095	rs7207008	0.05112	1	0.0596394	rs7207008	0.06013	1	0.976024	rs7207008	0.97179	1.05689e-05
TNFSF13	17	7452374	7464925	43	0.003207	rs12603949	0.0004669	31	0.000670999	rs11871475	0.0002171	46	0.421578	rs78744936	0.04518	68	0.00503995	rs59042054	0.0004627	44	0.262737	rs113147008	0.00668065	1.09232e-05
FSD1L	9	108210314	108314714	235	9.99999e-07	rs12115847	1.483e-08	153	0.312687	rs376687715	0.02534	227	0.293706	rs78269364	0.006302	631	0.224775	rs2771028	0.01094	213	0.0665193	rs10820804	0.00803934	1.21809e-05
COA1	7	43670750	43769140	300	3.2e-05	rs532853607	7.852e-06	286	0.001467	rs17710630	0.0004298	318	0.0487895	rs35024703	0.01468	388	0.667333	rs10275094	0.00219	292	0.953047	rs117232779	0.119491	1.27808e-05
SOX2	3	180774467	181460013	1104	9.99999e-07	rs9842371	3.382e-33	891	0.0444296	rs4267641	0.002049	1252	0.82018	rs11340234	0.001696	2038	0.252747	rs9290720	0.001142	1176	0.227772	rs2567651	0.00226624	1.71887e-05
SOX2-OT	3	180774467	181460013	1104	9.99999e-07	rs9842371	3.382e-33	891	0.0438496	rs4267641	0.002049	1252	0.849151	rs11340234	0.001696	2038	0.256743	rs9290720	0.001142	1176	0.228771	rs2567651	0.00226624	1.77788e-05
JAG1	20	10618331	10654694	119	9.99999e-07	rs549768142	9.442e-15	90	0.324675	rs6040060	0.01007	131	0.315684	rs73898803	0.006667	156	0.0361696	rs76730346	0.0004446	120	0.647353	rs75617279	0.0263073	1.91679e-05
DPM2	9	130697373	130700763	6	8.99999e-06	rs6781	5.939e-06	7	0.0459695	rs11552794	0.01212	7	0.42957	rs2274424	0.2326	12	0.274725	rs2274424	0.1047	7	0.0506595	rs6478802	0.0421216	1.96423e-05
RIC8A	11	207510	215175	19	9.99999e-07	rs11246001	3.035e-14	14	0.143856	rs75256197	0.02353	23	0.327672	rs11246001	0.05288	29	0.613387	rs76605131	0.03967	21	0.109689	rs10081	0.00640683	2.40128e-05
DNAJC7	17	40128438	40169715	49	0.000521999	rs74647883	0.000174	33	0.0105599	rs6503679	0.009498	59	0.198801	rs35447453	0.02877	91	0.992008	rs117300738	0.1458	54	0.00366996	rs6503679	0.00190836	2.88912e-05
FAM102A	9	130702860	130742812	85	1.2e-05	rs11789803	3.978e-06	97	0.0244798	rs10987791	0.005063	122	0.307692	rs1571141	0.05093	170	0.731269	rs79135567	0.07362	106	0.0657893	rs10987787	0.0226583	3.09644e-05
BMP4	14	54416454	54423554	18	9.99999e-07	rs762642	3.354e-09	17	0.626374	rs17563	0.1457	20	0.0141399	rs113141288	0.003145	27	0.83017	rs541934798	0.1191	18	0.724276	rs17563	0.313452	3.64372e-05
DCLRE1B	1	114447914	114456708	12	0.00568994	rs1217390	0.004651	12	6.29999e-05	rs11102702	0.0002013	17	0.607393	rs142647575	0.1134	26	0.0928891	rs1146148	0.007197	11	0.270729	rs41283518	0.0147318	3.72584e-05
TRIB2	2	12856997	12882858	67	9.99999e-07	rs35330522	1.149e-08	43	0.75025	rs75978038	0.1167	66	0.113886	rs3835944	0.01914	114	0.22977	rs112785680	0.007344	66	0.291708	rs10929829	0.0166622	3.8624e-05
NOB1	16	69775756	69788871	30	2e-06	rs62050037	5.651e-09	27	0.0392196	rs60174731	0.01022	32	0.243756	rs16959146	0.01522	40	0.557443	rs182680304	0.06179	32	0.542458	rs62050037	0.0808339	3.89199e-05
ATXN7	3	63850232	63989136	252	9.99999e-07	rs2241823	3.146e-08	170	0.0113999	rs6809474	0.0007434	288	0.951049	rs77203794	0.02733	496	0.784216	rs3733127	0.01207	256	0.684316	rs73117078	0.0683326	3.91172e-05
ABCC2	10	101542354	101611949	203	9.99999e-07	rs58086078	2.107e-08	123	0.0310097	rs7922376	0.003907	192	0.835165	rs139013603	0.01017	350	0.35964	rs114297770	0.01458	219	0.679321	rs139013603	0.0516684	4.18343e-05
DIXDC1	11	111797867	111893374	80	0.0146999	rs11821811	0.001518	45	0.421578	rs476581	0.0154	148	0.282717	rs114754658	0.03311	282	0.0145999	rs7943207	0.004004	71	0.000255	rs5794769	8.0519e-05	4.28659e-05
FKTN	9	108320410	108403399	165	9.99999e-07	rs77373479	5.914e-09	116	0.386613	rs4742953	0.03304	172	0.614386	rs117136434	0.01033	438	0.37962	rs62575111	0.006616	173	0.0810592	rs1887367	0.0186886	4.69506e-05
MIR3125	2	12877492	12877570	1	5.99999e-06	rs5829384	3.887e-06	1	0.683317	rs5829384	0.7016	1	0.110889	rs5829384	0.1089	1	0.0215898	rs5829384	0.02195	1	0.756244	rs5829384	0.763256	4.7533e-05
CDC42BPA	1	227177565	227505826	1774	9.99999e-07	rs6665290	2.342e-16	1519	0.134865	rs10916113	0.004008	1909	0.82018	rs148608335	0.01787	2292	0.945055	rs116820209	0.01171	1869	0.0731693	rs112859334	0.000139934	4.86852e-05
MRGPRD	11	68747489	68748455	2	9.99999e-07	rs34847539	9.506e-09	2	0.598402	rs1939734	0.4102	3	0.0359096	rs1939734	0.003542	3	0.506494	rs34847539	0.122	2	0.866134	rs1939734	0.683567	5.75154e-05
IQGAP3	1	156495196	156542396	79	4e-06	rs7527476	6.337e-07	69	0.578422	rs77821780	0.06822	99	0.153846	rs77214500	0.004505	287	0.0390896	rs57186566	0.001509	110	0.684316	rs77214500	0.0288631	5.79756e-05
NFAT5	16	69599868	69738569	308	2e-06	rs6499244	3.291e-08	228	0.121878	rs8045432	0.008632	342	0.142857	rs72801310	0.02304	479	0.539461	rs114841554	0.0453	315	0.525475	rs244418	0.0241117	5.96641e-05
DNAJC12	10	69556426	69597937	76	0.000123	rs7080662	1.013e-05	58	0.607393	rs7072247	0.1574	94	0.724276	rs56020505	0.01226	218	0.000446	rs59314085	1.237e-06	94	0.433566	rs372540848	0.0506293	6.24946e-05
C11orf52	11	111789600	111797595	9	0.0521595	rs11214043	0.03946	8	0.456543	rs143287391	0.108	18	0.465534	rs12289869	0.01243	27	0.0185398	rs189806335	0.005028	8	5.29999e-05	rs57527690	3.00923e-05	6.4527e-05
DLAT	11	111895537	111935002	45	0.0213798	rs370830942	0.008547	32	0.287712	rs599982	0.01964	81	0.312687	rs506535	0.06817	141	0.0319197	rs112772944	0.004684	46	0.000187	rs587768977	5.49109e-05	6.72789e-05
STK17A	7	43622691	43666978	151	5.59999e-05	rs34286278	1.058e-05	139	0.00496995	rs10231343	0.001275	158	0.0925191	rs1044220	0.02649	216	0.475524	rs115540789	0.002505	144	0.939061	rs142505676	0.115036	6.73609e-05
EPHA2	1	16450831	16482582	30	0.000311	rs1566146	9.72e-05	13	0.0219398	rs12406250	0.008894	62	0.0240598	rs6684516	0.001481	138	0.215784	rs61227874	0.001833	59	0.34965	rs1803527	0.0309614	7.14583e-05
CREB1	2	208394615	208470284	120	1.4e-05	rs889895	2.969e-06	35	0.0636994	rs58304838	0.01488	131	0.26973	rs56218964	0.002318	193	0.935065	rs561597834	0.04951	99	0.0559194	rs28853093	0.00117583	7.23332e-05
NKIRAS2	17	40169593	40177656	9	0.001695	rs4796759	0.0001778	4	0.0147899	rs11079029	0.01357	10	0.167832	rs143163643	0.03713	11	0.85015	rs35767738	0.1939	12	0.00419996	rs11079029	0.00249318	8.32682e-05
SLC24A3	20	19193289	19703541	1632	9.99999e-07	rs4814857	2.111e-59	1537	0.817183	rs16981035	0.01719	1901	0.301698	rs6046142	0.002001	2709	0.220779	rs113695914	0.001614	1839	0.27972	rs16980779	0.00108413	8.41568e-05
ASB8	12	48541571	48551377	31	6.99999e-06	rs200844901	1.833e-06	29	0.304695	rs76181949	0.09093	25	0.24975	rs73105903	0.00326	58	0.102897	rs12310813	0.0006732	34	0.280719	rs78730237	0.00891413	8.48607e-05
C3orf49	3	63805040	63834312	41	9.99999e-07	rs35256080	7.144e-10	25	0.0340197	rs832187	0.003833	54	0.92008	rs832186	0.06149	73	0.926074	rs2637982	0.07328	51	0.576424	rs2130990	0.112723	9.05767e-05
BET1L	11	202923	207422	21	9.99999e-07	rs11245997	2.561e-14	18	0.595405	rs71487219	0.1025	28	0.291708	rs3782121	0.06557	33	0.26973	rs2280545	0.01145	22	0.361638	rs3782121	0.128753	9.15748e-05
HSPB2-C11orf52	11	111783459	111797595	17	0.0691693	rs11214043	0.03946	13	0.533467	rs143287391	0.108	31	0.35964	rs4252593	0.01037	41	0.0200298	rs189806335	0.005028	15	6.69999e-05	rs57527690	3.00923e-05	9.52574e-05
RSG1	1	16558181	16563659	11	0.00521995	rs188244495	0.003073	7	0.535465	rs717863	0.2484	13	0.242757	rs56329264	0.04159	32	0.000553999	rs717863	0.0006766	11	0.0480195	rs150591848	0.0409816	9.62771e-05
CAPRIN2	12	30862485	30907448	134	9.99999e-07	rs73079970	9.879e-13	123	0.176823	rs7297455	0.03809	128	0.403596	rs11613738	0.03779	192	0.534466	rs7958382	0.06059	142	0.475524	rs79772902	0.0179048	9.66422e-05
COL2A1	12	48366747	48398285	128	0.000176	rs954326	6.424e-06	104	0.412587	rs12368284	0.0128	128	0.0519395	rs2023939	0.0005562	205	0.0661093	rs12308909	2.007e-05	133	0.0747893	rs1793917	0.00342235	9.8782e-05
SMIM4	3	52570620	52574586	10	9.99999e-07	rs62256903	1.798e-08	4	0.452547	rs62256903	0.4207	11	0.126873	rs56259931	0.02915	10	0.447552	rs7638808	0.2556	11	0.727273	rs73837804	0.386765	9.89521e-05
SPINT3	20	44141100	44144264	8	0.00875991	rs35801736	0.006539	5	0.00322997	rs6032259	0.0002984	11	0.568432	rs6032259	0.1447	16	0.0114399	rs6032262	0.01171	8	0.104895	rs6032259	0.0316784	0.000101497
PSMD6-AS2	3	63989697	63997917	26	3e-06	rs2037119	1.4e-06	15	0.0096299	rs9875198	0.006575	30	0.96004	rs2280160	0.2191	40	0.758242	rs2037119	0.0667	24	0.949051	rs112829244	0.0568209	0.000104219
PLEKHA1	10	124134093	124191871	148	0.000198	rs71486610	7.715e-05	116	0.137862	rs2292626	0.04094	203	0.842158	rs67952302	0.0748	246	0.752248	rs2421021	0.03635	166	0.00117999	rs76935275	0.000485686	0.000106054
EIF2S2	20	32676114	32700085	25	1.1e-05	rs4911407	1.734e-06	19	0.548452	rs6142099	0.06558	31	0.306693	rs6088397	0.04087	39	0.224775	rs6119448	0.002741	27	0.0513095	rs571002445	0.00512456	0.000109861
ADCK3	1	227127937	227175246	107	9.99999e-07	rs12593	2.148e-16	169	0.142857	rs12739480	0.005538	113	0.863137	rs114897656	0.03658	223	0.374625	rs4521963	0.01392	186	0.47952	rs12407185	0.00143165	0.000113137
HEATR2	7	766337	826116	155	2e-06	rs62432241	9.952e-07	189	0.417582	rs62432256	0.1137	241	0.202797	rs79634718	0.0159	401	0.328671	rs75975247	0.01149	273	0.400599	rs73036266	0.00806684	0.000113737
HAPLN2	1	156589085	156595517	8	5e-06	rs12031892	2.617e-06	8	0.168831	rs1135646	0.02668	10	0.142857	rs2023368	0.08336	21	0.72028	rs2023369	0.1851	10	0.300699	rs2023368	0.0970644	0.000128791
FBXO38	5	147763497	147822399	76	4.1e-05	rs10060753	2.376e-05	97	0.431568	rs75666198	0.04839	108	0.0172298	rs34685718	0.005405	190	0.141858	rs4599524	0.01292	105	0.604396	rs150912986	0.025749	0.000128868
CELF6	15	72577067	72612525	66	0.0509495	rs73438486	0.006805	78	0.351648	rs75355981	0.02654	96	0.220779	rs76415797	0.00496	128	4.9e-05	rs2959938	7.855e-06	74	0.146853	rs11072354	0.0384163	0.000137779
THOC7	3	63819545	63849599	45	2e-06	rs35256080	7.144e-10	31	0.0292597	rs832190	0.002537	58	0.822178	rs832186	0.06149	81	0.908092	rs2637982	0.07328	58	0.652348	rs832190	0.100531	0.000137926
PIH1D2	11	111934733	111944895	6	0.0268197	rs11214075	0.01326	4	0.432567	rs500638	0.3028	24	0.597403	rs677699	0.0778	34	0.0154198	rs149112925	0.004918	8	0.000277	rs11214075	0.000403618	0.000142087
WWP2	16	69796186	69975644	468	9.99999e-07	rs73568154	3.565e-14	384	0.223776	rs7186296	0.005937	620	0.748252	rs6499252	0.009342	901	0.824176	rs12149320	0.02212	490	0.232767	rs9302605	0.0151445	0.000151476
NSUN5P1	7	75039604	75046071	2	0.001331	rs236650	0.0001493	NA	NA	NA	NA	3	0.0318497	rs236650	0.004507	4	0.158841	rs1823616	0.08389	4	0.0350796	rs236651	0.00618494	0.000171197
ARMS2	10	124214178	124216868	20	2.5e-05	rs144224550	6.806e-06	17	0.291708	rs2736912	0.04594	19	0.836164	rs7088128	0.2902	27	0.425574	rs3750846	0.0711	20	0.0155598	rs566965538	0.000306874	0.000181138
CREB5	7	28338939	28865511	1791	2e-06	rs28393709	5.381e-08	1345	0.95005	rs17156685	0.006694	1941	0.542458	rs142126505	0.0002308	2722	0.0532995	rs7782860	0.0005999	1771	0.819181	rs13247414	0.00185657	0.000197116
GPR151	5	145894416	145895676	2	0.418581	rs17104742	0.2484	2	0.235764	rs7709485	0.1777	3	0.000633999	rs7713676	0.0008348	3	0.102279	rs7709485	0.01944	4	0.00713993	rs17104742	0.000787769	0.000199457
GNL3	3	52719935	52728510	12	5e-06	rs6762813	1.808e-06	11	0.324675	rs3774349	0.2014	18	0.212787	rs4532127	0.04516	23	0.174825	rs138969293	0.01103	14	0.787213	rs13076193	0.368903	0.000205715
PIP5KL1	9	130683807	130693076	11	0.000134	rs547721510	1.727e-06	15	0.00670993	rs10987774	0.001688	21	0.629371	rs76064282	0.1949	31	0.232767	rs10760514	0.02497	15	0.361638	rs547721510	0.0800647	0.000206035
ALDOA	16	30064410	30081741	5	5.99999e-06	rs73530148	2.945e-08	7	0.18981	rs9939774	0.08839	17	0.098639	rs34429195	0.04086	35	0.828172	rs76696455	0.1302	12	0.521479	rs11867026	0.101236	0.000208991
CNP	17	40118758	40129754	14	0.00182998	rs56316666	0.0003033	12	0.0497795	rs4796751	0.01668	16	0.0501395	rs12950675	0.001873	30	0.742258	rs2229931	0.09379	16	0.0151698	rs73309734	0.0063401	0.000218693
BMP3	4	81952118	81978685	59	9.99999e-07	rs72868581	1.664e-11	47	0.20979	rs10031561	0.0171	84	0.947053	rs62304288	0.1463	144	0.380619	rs73831268	0.001139	66	0.714286	rs62304288	0.0256782	0.000227192
NEK4	3	52744795	52804965	133	5e-06	rs7620039	1.276e-06	75	0.35964	rs55807227	0.1126	162	0.180819	rs151032151	0.01295	199	0.240759	rs538545052	0.01722	161	0.706294	rs146892594	0.0117032	0.000231345
PRSS56	2	233385172	233390425	13	0.00036	rs733603	1.435e-05	7	0.0320397	rs2741297	0.01697	17	0.291708	rs733603	0.02325	26	0.271728	rs2853446	0.04902	18	0.0668093	rs1550094	0.00388952	0.000249934
PLCE1	10	95753745	96088148	682	2.7e-05	rs2274224	3.879e-08	612	0.0940991	rs11187826	0.000914	785	0.663337	rs3740363	0.00226	1215	0.207792	rs76792790	0.004422	640	0.178821	rs147124026	0.0102331	0.000254808
GLT8D1	3	52728499	52740099	18	3e-06	rs11130317	1.299e-06	13	0.337662	rs6765687	0.09396	22	0.268731	rs56156188	0.0338	32	0.337662	rs78109019	0.01153	22	0.723277	rs569677427	0.134307	0.000266892
YAP1	11	101981191	102104154	281	0.000132	rs12807220	1.581e-05	259	0.100899	rs60269946	5.645e-05	306	0.191808	rs6590951	0.007782	577	0.758242	rs78530681	0.009657	274	0.0344797	rs77611957	0.00331174	0.00026784
FAF1	1	50906934	51425936	759	2e-06	rs6698809	1.394e-13	507	0.883117	rs12141256	0.0495	731	0.227772	rs12120719	0.006242	1630	0.386613	rs17106366	0.007071	718	0.436563	rs112295345	0.00352585	0.000271287
GSTM2	1	110210643	110226619	37	3e-06	rs3819350	6.853e-07	3	0.884116	rs150487127	0.544	49	0.360639	rs142895097	0.01781	76	0.235764	rs140604451	0.00637	49	0.301698	rs56131093	0.0108327	0.000271713
METTL21A	2	208473838	208489973	32	1.3e-05	rs2551948	1.024e-05	8	0.230769	rs17520056	0.0975	30	0.42957	rs72958143	0.1703	45	0.922078	rs116333731	0.1589	32	0.0574694	rs4234080	0.00318821	0.000272492
PSMD6	3	63996224	64009686	38	6.99999e-06	rs9879045	1.798e-06	27	0.0519695	rs831692	0.002851	47	0.896104	rs71298698	0.03289	65	0.296703	rs7617036	0.02406	35	0.778222	rs75086718	0.209248	0.000293792
OCA2	15	28000022	28344458	1005	7.99999e-06	rs1800407	2.277e-15	682	0.622378	rs7497270	0.003687	1095	0.336663	rs112231537	0.001137	1936	0.103469	rs11074304	0.000806	1003	0.451548	rs142037890	0.0103062	0.000302931
NT5DC2	3	52558384	52569093	26	9.99999e-07	rs11711421	1.095e-08	20	0.352647	rs66782572	0.2606	35	0.641359	rs192855409	0.006864	45	0.444555	rs116130989	0.03583	37	0.862138	rs143799471	0.16828	0.000327611
TM7SF3	12	27124505	27167339	129	0.099339	rs546922325	0.00334	98	0.0127999	rs5797208	0.0009446	109	0.748252	rs1127782	0.01131	176	0.305694	rs116030274	0.01353	123	0.0003	rs11048799	4.36689e-05	0.000329265
PDXDC2P	16	70010201	70099851	237	9.69999e-05	rs6499282	6.822e-06	241	0.112887	rs146084581	0.0008572	302	0.766234	rs77794845	0.0229	419	0.272727	rs183174170	0.01933	275	0.0382896	rs28415316	0.00412817	0.000330322
NIPAL2	8	99204386	99306621	244	0.134865	rs372301751	0.01572	172	0.363636	rs139016242	0.01065	255	0.00350996	rs13271095	0.0002257	424	0.00258997	rs4451278	6.3e-06	244	0.212787	rs61417642	0.00283252	0.000351178
PLEKHH3	17	40819931	40829048	8	8.59999e-05	rs200210041	1.72e-05	8	0.134865	rs529580637	0.00152	11	0.63037	rs12936169	0.06366	16	0.120879	rs8071056	0.01317	10	0.123876	rs575311542	0.015095	0.000392064
ZC3H11A	1	203764750	203823256	173	4e-06	rs7518201	4.598e-06	196	0.866134	rs181940257	0.1652	196	0.613387	rs139374199	0.05084	282	0.265734	rs6693658	0.01614	191	0.194805	rs111803133	0.00469542	0.000393519
KLF10	8	103661004	103668130	16	6.89999e-05	rs3191333	3.762e-07	10	0.38961	rs3191333	0.1305	20	0.923077	rs190680917	0.1815	16	0.0760492	rs58866287	0.01332	15	0.0636394	rs149887425	0.0289761	0.000420922
SBK1	16	28303839	28335170	40	0.0113699	rs55917672	0.001368	32	0.305694	rs77035172	0.03418	54	0.00744993	rs7203028	0.0029	46	0.0335497	rs115122941	0.01831	54	0.138861	rs76822530	0.0407373	0.000422355
TMEM147	19	36036501	36038429	4	0.456543	rs12610889	0.1886	3	0.00753992	rs759996	0.00277	5	0.143856	rs7599	0.0667	8	0.000306	rs7599	0.001267	5	0.82018	rs759996	0.41407	0.000432112
PHYKPL	5	177635474	177659823	104	0.000131	rs17759	9.332e-07	89	0.473526	rs2913748	0.0881	131	0.0342697	rs10055967	0.001431	167	0.32967	rs150496989	0.002075	111	0.177822	rs78915852	0.00071306	0.000433014
CCNT2-AS1	2	135624202	135676176	80	0.00736993	rs112475245	0.002858	102	0.322677	rs79401460	0.004614	119	0.445554	rs1348793	0.04933	173	0.0726893	rs58198002	0.0007046	121	0.00163998	rs45439300	0.000776582	0.000437506
ITGAL	16	30483982	30534506	88	2.4e-05	rs11150590	3.687e-08	55	0.0421296	rs4889498	0.0007102	105	0.318681	rs11647246	0.002938	169	0.649351	rs74015008	0.003878	88	0.608392	rs17839544	0.0340462	0.000440118
PPP2R1B	11	111597631	111637169	45	0.095639	rs7106104	0.01429	26	0.771229	rs76575245	0.1535	89	0.791209	rs3737445	0.06194	88	0.000622999	rs10891289	5.28e-05	40	0.00412996	rs736650	0.000124326	0.000499357
ABO	9	136130562	136150630	211	6.49999e-05	rs1633513	0.0001513	183	0.117882	rs647800	0.01278	206	0.283716	rs45610939	0.01432	236	0.591409	rs587716515	0.05445	211	0.116883	rs13292932	0.0166568	0.000499657
FAM46C	1	118148603	118171011	80	9.99999e-07	rs10633030	2.141e-09	81	0.811189	rs190236235	0.2345	80	0.813187	rs826415	0.2858	108	0.943057	rs1775829	0.1015	85	0.245754	rs866111	0.0610121	0.000506258
MRPS17	7	56019610	56023033	12	0.00132999	rs142912165	0.003466	9	0.675325	rs200206566	0.2977	10	0.435564	rs13227582	0.05928	16	0.0406896	rs144443723	0.00116	11	0.0097299	rs4307293	0.00157187	0.000511312
STAB1	3	52529355	52558511	45	2e-06	rs13621	2.58e-08	30	0.407592	rs9846089	0.1381	59	0.952048	rs72947535	0.09956	57	0.272727	rs114508677	0.0002715	76	0.739261	rs112141268	0.0133277	0.000515313
CASZ1	1	10696665	10856733	114	3e-06	rs2073017	1.279e-11	147	0.987013	rs59096032	0.04549	432	0.523477	rs2387417	0.01175	700	0.331668	rs145915116	0.001672	375	0.304695	rs41307747	0.00130782	0.000515739
C11orf44	11	130542850	130587247	91	0.000194	rs7928755	8.225e-05	42	0.275724	rs4466848	0.04771	116	0.127872	rs7104575	0.003004	202	0.576424	rs12283678	0.009271	133	0.0422696	rs146809777	0.00353338	0.00054069
SENP3	17	7465308	7475287	22	0.0179098	rs4542712	0.002148	18	0.000587999	rs12939472	0.0002831	23	0.378621	rs4968212	0.06105	31	0.236763	rs146712887	0.02298	23	0.176823	rs183855978	0.0879527	0.00054136
PLB1	2	28718937	28866653	606	0.000151	rs10210444	7.072e-09	372	0.153846	rs13420957	0.003053	674	0.722278	rs4666111	0.006916	913	0.233766	rs373990209	0.002215	584	0.0432996	rs199714848	0.00095498	0.000548535
PBRM1	3	52579367	52719866	324	5.99999e-06	rs567776784	8.201e-07	217	0.384615	rs73078824	0.07798	384	0.244755	rs144009699	0.006292	435	0.392607	rs139889598	0.00418	390	0.791209	rs114180403	0.0188779	0.000562293
ODF1	8	103563847	103573245	54	0.313686	rs71518873	0.01493	50	0.420579	rs2916569	0.06842	57	0.0899991	rs919954	0.02063	70	0.00932991	rs12546492	0.0002071	51	0.00158998	rs998200	0.000391513	0.000563964
PDE6G	17	79617488	79623607	14	2.6e-05	rs8067026	2.983e-07	8	0.231768	rs7406828	0.1935	37	0.575425	rs35763415	0.05014	39	0.122877	rs141767311	0.01677	31	0.430569	rs13372	0.01846	0.000581706
CPT1A	11	68522087	68609399	191	4e-05	rs35786597	2.191e-10	187	0.172827	rs141515543	0.0009988	241	0.17982	rs10791999	0.006492	417	0.717283	rs138740741	0.009774	226	0.20979	rs138740789	0.00452553	0.000590384
SLC50A1	1	155107819	155111334	4	0.00016	rs11264333	6.329e-06	1	0.591409	rs11264333	0.5877	2	0.634366	rs11264333	0.3556	10	0.563437	rs563929753	0.09258	3	0.00558994	rs11264333	0.00300878	0.000595172
SAT2	17	7529555	7531194	4	0.00128999	rs858520	0.002906	4	0.00840992	rs858521	0.01025	4	0.357642	rs858521	0.141	6	0.392607	rs858520	0.1664	3	0.124875	rs13894	0.119664	0.000597951
TNIK	3	170780291	171178197	1130	0.616384	rs150495105	0.002323	731	0.0625194	rs9790304	0.003399	1321	0.7003	rs73171594	0.0004547	1933	1.2e-05	rs569862140	3.041e-06	1268	0.588412	rs721913	0.000866704	0.000598738
ZNF385C	17	40177593	40190044	8	0.000451	rs9890729	0.001138	3	0.0205698	rs4796760	0.01334	12	0.428571	rs4796760	0.03044	34	0.799201	rs114829944	0.1149	14	0.0604294	rs9903304	0.00754025	0.000602229
CCNYL1	2	208576263	208620896	118	0.172827	rs112858342	0.0268	94	0.000196	rs2663879	0.0001468	121	0.191808	rs56902014	0.01702	141	0.0584294	rs13386207	0.01052	114	0.512488	rs534807767	0.104783	0.000608283
FAM170B-AS1	10	50329883	50359592	152	7.99999e-06	rs538943201	7.333e-06	88	0.462537	rs112777521	0.07153	157	0.214785	rs79297709	0.02642	233	0.365634	rs76470567	0.003698	163	0.675325	rs78817761	0.0178096	0.000612288
ATP11AUN	13	113301357	113338811	136	0.00851991	rs9604387	0.0005694	133	0.272727	rs12870180	0.02517	151	0.00200998	rs150877339	0.0006084	309	0.0574094	rs112460784	0.004896	157	0.735265	rs117443675	0.0287996	0.000614414
SLX4IP	20	10415950	10604027	627	7.69999e-05	rs73078758	2.15e-05	437	0.413586	rs4141599	0.006309	639	0.244755	rs74874356	0.005611	751	0.202797	rs1235140	0.0003954	688	0.125874	rs76725445	0.0104581	0.000618733
NQO1	16	69743303	69760571	46	1.3e-05	rs2917677	4.782e-08	33	0.132867	rs45488899	0.008364	45	0.411588	rs142938242	0.04468	62	0.411588	rs551347472	0.05769	45	0.691309	rs2917677	0.0296411	0.000626541
LRRC32	11	76368567	76381791	33	0.16983	rs116894477	0.002482	37	0.200799	rs1320644	0.007823	32	0.320679	rs61893519	0.06134	48	0.454545	rs3197153	0.02001	31	4.1e-05	rs7685	4.48853e-05	0.000630111
HNRNPAB	5	177631507	177638184	14	2e-05	rs17759	9.332e-07	12	0.438561	rs2913751	0.09823	18	0.175824	rs1059367	0.005471	21	0.433566	rs137919041	0.04591	16	0.317682	rs2961675	0.0942348	0.000650221
SHROOM3	4	77356252	77704405	1073	5.19999e-05	rs59390336	4.558e-07	871	0.765235	rs80087895	0.007762	1138	0.529471	rs144534739	0.007094	1653	0.337662	rs13125952	0.0006747	1056	0.0306497	rs76021460	0.0001818	0.00066325
MVK	12	110011499	110035071	70	0.00324997	rs61940512	8.344e-07	61	0.155844	rs67866345	0.02176	65	0.117882	rs73404412	0.01614	91	0.738262	rs34368092	0.06745	73	0.00511995	rs9783487	0.000892351	0.000680778
ACMSD	2	135596185	135659602	120	0.00613994	rs7608700	0.001255	143	0.407592	rs79401460	0.004614	171	0.46953	rs113895547	0.04091	234	0.124875	rs58198002	0.0007046	168	0.00159998	rs74265414	0.000863954	0.00070145
NRBF2	10	64893006	64914791	46	0.000202	rs10761720	0.0001721	41	0.156843	rs559214090	0.0251	47	0.664336	rs147100685	0.03912	69	0.0505295	rs16918225	0.001096	48	0.241758	rs570205375	0.0134488	0.000751393
LOC100289361	3	142719686	142720309	1	0.000389	rs3832221	0.0003815	1	0.440559	rs3832221	0.4677	1	0.230769	rs3832221	0.2394	4	0.0155098	rs115704750	0.002022	1	0.41958	rs3832221	0.394064	0.000751947
PAH	12	103232103	103311381	284	0.105089	rs151322061	0.001497	233	0.132867	rs7295308	0.00376	263	0.41958	rs66484911	0.01285	476	0.0310097	rs1718303	0.0008665	326	0.001501	rs12831013	9.28266e-05	0.000785521
ARHGEF19	1	16524598	16539104	50	0.0102999	rs33945403	0.00901	33	0.205794	rs221060	0.211	62	0.2997	rs114967638	0.002543	79	0.0096099	rs6676143	0.0007828	55	0.0449596	rs221030	0.0250115	0.00078939
FYTTD1	3	197476423	197511317	74	3e-06	rs6583254	2.983e-07	47	0.764236	rs62283414	0.05703	89	0.401598	rs145898239	0.01207	177	0.475524	rs115404280	0.02769	79	0.659341	rs34195932	0.0966706	0.000820043
NAGS	17	42082031	42086436	10	0.00036	rs640631	0.0007017	5	0.0674993	rs3744419	0.02203	12	0.968032	rs170639	0.4458	13	0.201798	rs228770	0.0204	10	0.0636294	rs228773	0.0268559	0.000848483
LOC283194	11	58701115	58825925	369	0.301698	rs113105381	0.004503	370	0.524476	rs140938214	0.05282	385	0.00314	rs34516527	0.0005011	623	0.244755	rs10896887	0.03496	427	0.00259997	rs146723772	0.000939831	0.000878216
JMJD1C-AS1	10	65224988	65226322	4	0.000639999	rs1061259	0.0005169	4	0.0531495	rs1061259	0.01129	5	0.4995	rs112401830	0.1507	8	0.142857	rs2393979	0.005901	4	0.130869	rs3841602	0.0622814	0.000881304
ACP1	2	264868	278282	27	1.2e-05	rs79716074	1.89e-05	22	0.578422	rs6855	0.1725	30	0.494505	rs144670341	0.002213	44	0.514486	rs73146273	0.01683	26	0.180819	rs79716074	0.0555229	0.000884763
MIR548BA_5	5	1984028	1984054	1	8.59999e-05	rs12513689	7.783e-05	1	0.632368	rs12513689	0.6241	1	0.643357	rs12513689	0.635	1	0.107892	rs12513689	0.1149	1	0.0845892	rs12513689	0.0840879	0.000884778
ARGFXP2	17	30477386	30478590	1	2e-06	rs73989707	1.108e-06	1	0.787213	rs73989707	0.7819	2	0.926074	rs73284189	0.7185	6	0.659341	rs73989707	0.3356	3	0.346653	rs143231596	0.14042	0.000913667
DUSP13	10	76854189	76868970	50	0.000193	rs7905015	4.515e-05	38	0.128871	rs6480770	0.02222	45	0.554446	rs138228748	0.01504	56	0.420579	rs143605317	0.05999	43	0.0575894	rs3837335	0.002771	0.000915234
NSMCE4A	10	123716602	123734743	74	0.0341097	rs45503609	0.01822	57	0.0742893	rs12246693	0.04677	89	0.00166998	rs141704212	0.0007608	94	0.145854	rs113959117	0.009035	60	0.542458	rs72839622	0.120677	0.00091688
SPINK9	5	147715121	147719412	4	0.000282	rs9784645	0.0001434	9	0.0844492	rs576803263	0.03056	9	0.0417696	rs6884299	0.008453	12	0.428571	rs1422968	0.09544	9	0.791209	rs17719799	0.204499	0.000922003
KIF27	9	86451614	86536380	179	0.000239	rs189327630	0.0001031	194	0.0777292	rs28832874	0.02448	175	0.462537	rs76320877	0.0831	329	0.315684	rs2780142	0.005322	175	0.127872	rs115584773	0.0246612	0.000941577
TRIB3	20	361307	378203	5	0.111888	rs6051663	0.07244	25	0.288711	rs2295490	0.07162	71	0.682318	rs142444524	0.01525	51	0.00510995	rs8123369	0.0006565	74	0.00310997	rs140741442	0.000220227	0.000948523
LOC101928248	16	79804367	79835240	182	2e-06	rs11150202	1.778e-08	149	0.912088	rs147789212	0.2068	188	0.407592	rs71143608	0.04712	226	0.508492	rs145664577	0.004013	187	0.929071	rs73572226	0.0571654	0.000950524
TMEM156	4	38968440	39034041	312	0.0098199	rs76890363	0.003522	242	0.0195998	rs117371726	0.0005081	305	0.0479295	rs200298123	0.0006838	388	0.152847	rs76349353	0.002375	301	0.250749	rs116088704	0.0179812	0.000955194
CUL3	2	225334866	225450114	293	3e-05	rs550871308	4.422e-06	257	0.13986	rs116078243	0.0108	324	0.126873	rs10933066	0.04447	403	0.787213	rs139755860	0.03498	277	0.857143	rs113533996	0.0458482	0.00096661
SPCS1	3	52739856	52742197	4	1.9e-05	rs6617	9.233e-06	3	0.446553	rs3755798	0.3551	3	0.265734	rs3755798	0.1986	4	0.328671	rs6617	0.213	4	0.485514	rs569677427	0.134307	0.000967794
VWC2L	2	215276460	215440653	482	0.114885	rs10189989	0.0005985	329	0.00124999	rs111521310	3.477e-05	523	0.484515	rs4578854	0.01751	774	0.0879391	rs7563874	0.001368	414	0.0597994	rs13428970	0.0056767	0.000980113
CD34	1	208059882	208084683	81	6.79999e-05	rs113705855	1.165e-05	72	0.997003	rs2179634	0.4035	89	0.205794	rs55864664	0.01302	104	0.0547895	rs115139306	0.007021	84	0.491508	rs2724369	0.0389083	0.000999799
SNRPA	19	41256758	41271297	37	0.167832	rs17713068	0.02864	27	0.889111	rs17713068	0.1752	37	0.167832	rs736625	0.00715	76	6.39999e-05	rs2607416	0.0002206	40	0.234765	rs375861578	0.015502	0.00100093
OR52E4	11	5905522	5906461	7	0.0601094	rs4757986	0.01768	7	0.0638794	rs11823828	0.02573	7	0.000784999	rs11823809	0.0002303	10	0.924076	rs116557602	0.2847	7	0.135864	rs4758168	0.054194	0.0010052
FLJ45079	17	75875082	75880169	10	0.0218798	rs58318876	0.007	14	0.133866	rs12601104	0.02323	13	0.132867	rs60437509	0.02345	23	0.0156798	rs75027882	0.004748	20	0.0633094	rs72892232	0.00330322	0.00102086
C10orf53	10	50887683	50916956	96	0.736264	rs150943417	0.01895	109	0.0297197	rs1153797	0.005621	120	0.320679	rs1153784	0.05437	171	0.000174	rs2462690	8.599e-05	123	0.320679	rs1258322	0.0367683	0.00103118
HSPG2	1	22148724	22263790	330	6.09999e-05	rs13375327	8.351e-06	108	0.222777	rs9426784	0.00199	378	0.834166	rs1138469	0.05221	525	0.498501	rs9426785	0.005895	343	0.0694893	rs2229489	0.00968882	0.00103344
TLR9	3	52255095	52260179	3	2.5e-05	rs352139	1.723e-05	2	0.125874	rs352139	0.1359	3	0.856144	rs445676	0.5057	6	0.404595	rs35654187	0.0907	7	0.361638	rs55921270	0.235263	0.00103645
YPEL3	16	30103634	30107537	2	3.3e-05	rs117527829	0.001046	1	0.297702	rs12444973	0.2942	4	0.0878791	rs151235673	0.02116	3	0.695305	rs116781812	0.4388	2	0.668332	rs12444973	0.438032	0.00105018
NAGPA-AS1	16	5083702	5092972	30	0.146853	rs2972271	0.04351	26	0.000137	rs62036223	4.904e-05	30	0.144855	rs2008995	0.01456	69	0.531469	rs74005499	0.02219	32	0.263736	rs137961447	0.0118318	0.00106447
CASP7	10	115438920	115490668	168	0.000216	rs12781656	1.055e-05	158	0.967033	rs11528269	0.117	172	0.503497	rs12247479	0.05793	250	0.0311297	rs200876315	0.001348	155	0.124875	rs12768908	0.00608746	0.00106512
RHOT1	17	30469472	30552790	99	2e-06	rs9905738	6.334e-07	64	0.938062	rs141726923	0.2695	111	0.684316	rs376459993	0.004343	400	0.913087	rs149334698	0.1256	108	0.373626	rs200439732	0.0278041	0.00112148
TTLL1	22	43435522	43485434	180	0.0241198	rs9623750	0.0007661	159	0.625375	rs117855007	0.06809	219	0.838162	rs78314248	0.02276	362	0.364635	rs5759116	0.008462	209	0.000101	rs144770525	2.69155e-05	0.00117391
ERC1	12	1100403	1605099	1846	0.000956999	rs7979637	4.053e-05	1241	0.208791	rs112153755	0.008231	1590	0.555445	rs117418530	0.001154	3184	0.151848	rs4315144	0.002044	1849	0.0281197	rs73040890	0.000243318	0.00118948
CACNA1C-IT2	12	2157517	2158628	3	0.00559994	rs61910067	0.002702	1	0.145854	rs10774018	0.1256	3	0.002709	rs73044480	0.001913	5	0.47952	rs10774018	0.1433	4	0.463536	rs61910067	0.232788	0.00122288
FDPS	1	155278538	155290457	14	0.001269	rs10908462	0.000619	10	0.120879	rs35607852	0.05724	15	0.526474	rs41314549	0.02189	36	0.89011	rs11264361	0.1575	20	0.00746993	rs539860864	0.00366204	0.00130561
JMJD1C	10	64926980	65225761	682	0.000339	rs149520237	2.716e-05	609	0.0534295	rs72837025	0.006402	742	0.581419	rs9299456	0.03757	1140	0.386613	rs148727271	0.0006357	683	0.134865	rs10650646	0.00109296	0.00132749
MARK2P9	10	94178417	94179363	4	0.00284997	rs2209972	0.001874	2	0.104099	rs967878	0.07247	3	0.0413496	rs2209972	0.03315	6	0.435564	rs967878	0.07624	3	0.103329	rs967878	0.0710138	0.00133293
U2SURP	3	142720371	142779567	120	0.000394	rs13088422	0.0002451	113	0.124875	rs16852909	0.0004105	123	0.197802	rs11436960	0.02985	215	0.106893	rs113151908	0.0004063	114	0.536464	rs2353410	0.126202	0.00134361
LOC400684	19	32880955	32896445	31	0.000208	rs10409835	0.0001301	29	0.678322	rs4804994	0.1185	38	0.81019	rs77853326	0.1043	59	0.228771	rs112960614	0.0142	35	0.0215498	rs6510245	0.00427546	0.00135339
C8orf58	8	22457113	22461662	4	6.99999e-06	rs34268501	1.427e-05	8	0.345654	rs2272717	0.3169	7	0.648352	rs900273	0.09207	21	0.901099	rs900273	0.3226	9	0.403596	rs187959223	0.10474	0.00136583
NDUFS3	11	47600561	47606115	6	4.5e-05	rs12798028	2.275e-05	4	0.443556	rs2030166	0.2287	5	0.103896	rs4147730	0.02136	18	0.634366	rs111667618	0.1212	7	0.443556	rs75422278	0.139238	0.00138888
COQ6	14	74416636	74429813	54	9.19999e-05	rs199572425	8.349e-05	45	0.0724093	rs3180946	0.009697	59	0.764236	rs17094182	0.08267	100	0.455544	rs568997933	0.03291	55	0.258741	rs188395141	0.00337608	0.00141807
MYO1C	17	1367479	1396001	28	0.00155998	rs45575936	0.0003092	11	0.00788992	rs11538161	0.0009836	113	0.174825	rs8067958	0.001509	161	0.303696	rs2286876	0.008456	97	0.935065	rs75255685	0.0675691	0.00143728
ITIH1	3	52811601	52826084	37	1.4e-05	rs2268023	2.162e-06	34	0.335664	rs60309163	0.1025	50	0.413586	rs118080291	0.07661	68	0.543457	rs76203017	0.009543	38	0.582418	rs138880491	0.144545	0.00144448
PVRL2	19	45349392	45392485	187	2e-05	rs57537848	7.592e-07	139	0.748252	rs2927469	0.0839	200	0.925075	rs41290108	0.09036	261	0.0493795	rs3852859	5.564e-05	189	0.912088	rs7249933	0.0224673	0.00145896
CLEC18A	16	69984607	69998250	6	0.000107	rs7404228	9.378e-05	7	0.629371	rs376143349	0.08159	17	0.832168	rs2549097	0.3034	17	0.337662	rs2549095	0.03513	26	0.0334297	rs371769300	0.00490761	0.0014747
SDHD	11	111957547	111966525	15	0.182817	rs7121782	0.04403	4	0.272727	rs7121782	0.2465	23	0.402597	rs592626	0.1058	33	0.0321497	rs10789859	0.00632	5	0.000999999	rs35404297	0.000448998	0.00149671
C4orf36	4	87797357	87813575	49	0.282717	rs529954579	0.04567	32	0.260739	rs1550931	0.07929	57	0.0923091	rs28607755	0.0425	100	0.0099799	rs142169366	0.004469	60	0.0096699	rs529954579	0.000284074	0.00151615
NSF	17	44668034	44834828	83	0.00018	rs7224296	3.696e-05	60	0.300699	rs56755526	0.1016	101	0.371628	rs35937770	0.04179	139	0.0670393	rs200144570	0.003056	95	0.502498	rs17692129	0.0240391	0.00155181
PMS2P3	7	75137068	75157453	23	0.00325997	rs794375	0.0005344	13	0.478521	rs17764652	0.1857	43	0.0561294	rs35519730	0.01285	40	0.404595	rs587737042	0.06482	42	0.0192098	rs794379	0.00399418	0.00155677
KBTBD4	11	47593748	47600567	6	0.000187	rs144915398	0.002539	3	0.934066	rs61223380	0.6692	6	0.257742	rs59837204	0.0184	21	0.422577	rs139588411	0.09589	7	0.0359696	rs368090346	0.00579834	0.00156315
TSC22D2	3	150126787	150177615	135	7.99999e-06	rs112777201	1.587e-06	111	0.718282	rs79483113	0.2232	147	0.825175	rs201481721	0.0353	217	0.15984	rs115749979	0.01614	162	0.91009	rs9682043	0.0355268	0.00157238
TEX2	17	62224792	62340683	302	0.355644	rs17563641	0.01182	233	0.0640694	rs9913309	0.01723	328	0.633367	rs79287464	0.0118	427	0.000434	rs1880591	0.0001343	299	0.111888	rs114012284	0.0170846	0.00159097
LOC102546294	5	147647869	147763413	194	0.000278	rs11397450	2.583e-06	363	0.188811	rs75146551	0.01642	403	0.0531295	rs7725787	0.0002432	539	0.34965	rs56306866	0.01607	283	0.737263	rs558146828	0.0197474	0.00162126
SPRTN	1	231473681	231490769	38	0.0174898	rs1122131	0.006334	29	0.558442	rs116737819	0.3385	34	0.0125299	rs4486439	0.004975	64	0.0402796	rs2355872	0.009786	49	0.157842	rs549522900	0.00611262	0.00171887
MUC1	1	155158299	155162706	6	0.000535999	rs12743084	8.158e-05	2	0.756244	rs12743084	0.6986	5	0.0919291	rs11465205	0.0274	8	0.981019	rs544579074	0.3856	7	0.0216398	rs12743084	0.0115057	0.00174001
ALG9	11	111652918	111742305	102	0.0798392	rs181654021	0.006364	73	0.653347	rs17113290	0.1791	175	0.561439	rs11343980	0.03921	238	0.00764992	rs1346180	0.0004727	99	0.00356996	rs10891295	0.000104808	0.00175419
ARF4	3	57557089	57583215	76	3.6e-05	rs7644731	3.747e-05	37	0.777223	rs75274038	0.3438	77	0.663337	rs7633913	0.101	105	0.978022	rs186060739	0.05991	78	0.0442396	rs35901487	0.0211378	0.00175943
DNAH12	3	57327726	57530071	808	0.000933999	rs4681732	3.266e-05	500	0.839161	rs146933953	0.04934	874	0.718282	rs193067815	0.02012	1068	0.555445	rs76938035	0.005336	811	0.00256997	rs7643596	0.000228082	0.00176037
2020-03-05	10	94050919	94113721	93	0.00237998	rs12411618	3.947e-05	77	0.161838	rs370832568	0.008284	106	0.28971	rs2254769	0.0008601	189	0.272727	rs58634949	0.01523	94	0.0264997	rs11186904	0.00088775	0.00176496
C4orf22	4	81256873	81884910	1444	0.000257	rs79705098	1.586e-06	1096	0.621379	rs62302224	0.0453	1749	0.418581	rs115591103	0.003004	2741	0.0253397	rs6858262	0.0005621	1612	0.476523	rs1118923	0.00459917	0.00176607
SLC35E2B	NA	NA	NA	NA	NA	NA	NA	NA	NA	NA	NA	81	0.578422	rs115334697	0.05009	100	0.00262997	rs7524863	0.0004833	92	0.0175898	rs150429656	0.000455644	0.0017916
SIRT3	11	215029	236362	123	0.000680999	rs12226697	5.05e-14	110	0.10989	rs72479380	0.005534	146	0.445554	rs12226697	0.04667	184	0.165834	rs3782117	0.02743	139	0.14985	rs3847648	0.0195001	0.00180054
DCPS	11	126173646	126215644	136	4e-06	rs171270	1.272e-05	124	0.937063	rs76684327	0.1421	142	0.609391	rs7115672	0.03054	193	0.845155	rs593526	0.02233	135	0.446553	rs171270	0.0788286	0.00185386
ORMDL2	12	56211805	56214959	1	8.09999e-05	rs56108400	8.414e-05	1	0.440559	rs56108400	0.4403	2	0.412587	rs56108400	0.2009	1	0.0668893	rs7963379	0.0663	1	0.896104	rs56108400	0.893272	0.00188616
ATE1-AS1	10	123687826	123711480	93	0.0552294	rs117524566	0.017	84	0.0846092	rs10887024	0.02242	106	0.00218998	rs28586586	0.001048	146	0.226773	rs182890797	0.03853	88	0.385614	rs4752625	0.0632404	0.00190561
NSFP1_2	17	44668099	44718040	3	9.39999e-05	rs530884105	6.319e-05	3	0.332667	rs192847700	0.1103	6	0.743257	rs375315489	0.2282	9	0.0770692	rs200653521	0.008176	10	0.503497	rs200975719	0.181527	0.00191656
PXDNL	8	52232136	52722005	1902	0.000187	rs3097702	7.703e-05	1390	0.450549	rs12680999	0.000492	2086	0.906094	rs117041333	0.006993	3123	0.0905591	rs11785786	0.002083	1968	0.130869	rs117864200	0.00225174	0.00192102
DDX5	17	62494373	62502484	15	3.6e-05	rs1991401	1.942e-05	11	0.821179	rs1991401	0.2657	16	0.272727	rs10512502	0.07138	30	0.158841	rs148658627	0.01791	17	0.709291	rs9896462	0.141555	0.00192666
MMAB	12	109991520	110011358	93	0.00656993	rs72650177	2.959e-06	80	0.180819	rs11067227	0.02035	89	0.156843	rs12322541	0.02154	129	0.825175	rs66580225	0.08125	93	0.00595994	rs11067253	0.000653077	0.00193911
DNMBP	10	101635333	101769676	458	7.99999e-05	rs374697953	7.14e-09	352	0.0509995	rs10883428	0.00775	486	0.468531	rs4919399	0.01749	760	0.518482	rs55660717	0.009149	505	0.932068	rs75772104	0.0176488	0.00195069
SOX15	17	7491497	7493488	5	0.0115399	rs7211847	0.005565	4	0.00191998	rs7211847	0.001144	5	0.573427	rs7211847	0.1637	8	0.321678	rs149155138	0.02032	5	0.227772	rs78555071	0.100533	0.0019617
CLK2	1	155232658	155243281	13	0.000518999	rs1078699	0.0002335	11	0.325674	rs1076556	0.194	12	0.571429	rs4971070	0.1604	25	0.909091	rs144312459	0.1075	16	0.0106499	rs11577338	0.0024241	0.00196824
ENTPD5	14	74433180	74486026	223	0.000264	rs138912905	4.924e-05	209	0.0648594	rs10147158	0.005126	239	0.555445	rs140409853	0.05322	393	0.422577	rs150664330	0.01419	249	0.232767	rs573465443	0.0131628	0.00196884
C11orf57	11	111944967	111955874	10	0.116883	rs12417851	0.04377	4	0.342657	rs10812	0.2422	11	0.328671	rs3839946	0.1224	26	0.0159798	rs148584925	0.007431	9	0.00448996	rs12417851	0.000711735	0.0019827
ST6GALNAC6	9	130647599	130667627	1	0.000364	rs79086915	0.0003617	NA	NA	NA	NA	48	0.576424	rs140077568	0.06343	61	0.852148	rs4836587	0.09928	39	0.0287597	rs79086185	0.010957	0.0019969
STXBP6	14	25281305	25519095	780	6.39999e-05	rs8004566	3.91e-09	677	0.268731	rs80025185	0.01689	823	0.478521	rs10145076	0.01457	1130	0.641359	rs74037677	0.0007649	768	0.180819	rs8019575	0.00208181	0.00199805
MASP1	3	186933872	187009810	244	0.666334	rs72549154	0.006322	172	0.00513995	rs3774268	0.001839	273	0.234765	rs696406	0.002926	368	0.0175598	rs3821808	0.0004429	242	0.0694193	rs75502847	0.00781609	0.00203744
PTGDR	14	52734430	52743442	38	0.0104099	rs41312464	0.0006703	31	0.605395	rs17125273	0.06687	42	0.00637994	rs17831669	0.0006398	56	0.31968	rs12895027	0.04841	38	0.0774492	rs4901265	0.0213316	0.00206083
SCAMP3	1	155225769	155232176	10	0.000326	rs12042020	0.0002191	7	0.338661	rs12042020	0.329	13	0.94006	rs56894225	0.3257	19	0.773227	rs144432135	0.1085	9	0.0124199	rs12042020	0.0110478	0.00206267
RPP14	3	58291971	58305920	50	0.00104999	rs13093235	0.0002578	19	0.931069	rs2292679	0.6408	61	0.182817	rs28404421	0.006698	101	0.00696993	rs114138692	0.002328	49	0.808192	rs371264492	0.13963	0.00207794
POLR2A	17	7387697	7417935	125	0.00185998	rs2228133	0.001012	115	0.0247598	rs3853821	0.001297	138	0.736264	rs2228128	0.1311	177	0.155844	rs60621306	0.007033	119	0.190809	rs4796426	0.00277657	0.00208023
TRMT10C	3	101280679	101285290	12	0.0132499	rs4618204	0.003325	12	0.658342	rs140666497	0.07696	11	0.72028	rs4618204	0.347	23	0.003346	rs4683930	0.0007811	11	0.0481895	rs4618204	0.034135	0.0020875
GBA	1	155204238	155214653	17	0.001336	rs762488	0.0006434	14	0.286713	rs146532106	0.01657	18	0.706294	rs72704130	0.02507	20	0.897103	rs145066479	0.4667	15	0.00419996	rs10908459	0.00290152	0.00209699
FBXO7	22	32870706	32894818	88	5.89999e-05	rs2072814	9.766e-06	66	0.154845	rs12167840	0.01688	92	0.43956	rs117106070	0.1273	156	0.351648	rs11703157	0.004093	87	0.725275	rs142615955	0.0576762	0.00210427
NCOR1	17	15933407	16118874	331	6.59999e-05	rs178834	2.855e-05	372	0.327672	rs146588220	0.04032	340	0.236763	rs7225951	0.02159	759	0.961039	rs148809337	0.005932	434	0.20979	rs374948633	0.0266436	0.00211655
DENND1A	9	126141932	126692417	1385	0.00105999	rs7855233	0.0001662	1261	0.0666693	rs57517089	0.001288	1438	0.362637	rs660524	0.004703	2062	0.340659	rs75345483	0.00116	1361	0.120879	rs4836919	0.00108183	0.00215096
PIGL	17	16120508	16229573	195	9.39999e-05	rs35821817	5.444e-06	218	0.134865	rs139268703	0.001726	249	0.398601	rs10221252	0.03163	531	0.996004	rs145921385	0.0404	249	0.210789	rs369814619	0.0151394	0.00215934
THOC7-AS1	3	63846320	63847495	4	3.3e-05	rs56329572	9.022e-06	2	0.190809	rs56329572	0.06728	6	0.65035	rs59702256	0.187	3	0.552448	rs72890133	0.2187	5	0.470529	rs72890133	0.147292	0.00216467
KRTAP21-3	21	32090842	32091095	2	0.9001	rs2833030	0.9028	2	0.0166598	rs2833030	0.01617	2	0.358641	rs2833030	0.3576	2	0.260739	rs2833031	0.2527	2	0.000789999	rs2833031	0.000796048	0.00222885
SNN	16	11762288	11773015	38	0.000592999	rs7198518	0.0004747	37	0.436563	rs1050069	0.1026	40	0.136863	rs8191307	0.009726	66	0.816184	rs8191319	0.09463	50	0.0383096	rs8191346	0.0055595	0.00222896
PARP6	15	72533521	72563628	67	0.121878	rs79654256	0.0004573	61	0.0686193	rs4777496	0.004381	75	0.233766	rs143014187	0.05651	110	0.00558994	rs143304326	0.004027	67	0.103896	rs6494997	0.0313982	0.00226944
ZNF799	19	12500827	12512088	14	0.614386	rs8101782	0.2227	11	0.00301997	rs8101782	0.001814	14	0.782218	rs8102416	0.2802	40	0.00121999	rs111324580	0.0003444	13	0.651349	rs78151943	0.0715653	0.00229551
CNRIP1	2	68511302	68547183	96	0.00569994	rs7600326	0.001189	87	0.0135999	rs6729652	0.0009904	99	0.0539895	rs74415136	0.0005516	196	0.557443	rs116261433	0.00103	108	0.505495	rs149877236	0.0193478	0.00233328
VWC2L-IT1	2	215374905	215401613	109	0.0198898	rs10189989	0.0005985	72	0.0115899	rs10932540	0.0001756	114	0.265734	rs74995246	0.0242	169	0.111888	rs12990191	0.002515	98	0.173826	rs12617513	0.00778843	0.00235073
PINK1-AS	1	20969149	20978686	57	0.0659393	rs879088	0.0005819	64	0.0477395	rs115998841	0.01198	64	0.0657393	rs34361349	0.01545	86	0.00636994	rs200971370	0.0001613	70	0.923077	rs17414302	0.0361293	0.00238727
AGAP2-AS1	12	58120022	58122139	1	0.00457995	rs12318065	0.004856	1	0.0177798	rs12318065	0.01835	1	0.582418	rs12318065	0.572	3	0.116883	rs199546118	0.01299	1	0.221778	rs12318065	0.205373	0.0024053
BLOC1S1	12	56109817	56113491	5	0.0197698	rs146341528	0.02163	1	0.705295	rs941022	0.7008	5	0.849151	rs143714898	0.1608	13	0.00370996	rs151091143	0.002598	4	0.0281297	rs143714898	0.00666456	0.00241421
IL4	5	132009677	132018370	20	0.00354996	rs199693275	0.0006492	20	0.0292597	rs369430053	0.002988	23	0.574426	rs58349986	0.1728	44	0.0520095	rs2243270	0.00399	24	0.398601	rs58349986	0.23649	0.00241607
UTP6	17	30190189	30228729	106	2.7e-05	rs7406406	1.204e-05	78	0.921079	rs117402860	0.04683	112	0.248751	rs189984368	0.001118	151	0.211788	rs7214626	0.05657	107	0.954046	rs62062388	0.0579258	0.00243461
LOC730102	1	177975274	178007142	116	0.0124299	rs531010790	0.01199	107	0.0276197	rs2185393	0.005263	116	0.160839	rs79483548	0.02433	187	0.136863	rs55965609	0.006457	110	0.166833	rs7537568	0.0107729	0.00245001
SLC48A1	12	48166966	48176536	29	0.00148999	rs79722572	0.002933	4	0.733267	rs4760653	0.3718	27	0.745255	rs75354759	0.05907	47	0.0146399	rs2544033	0.008448	31	0.105894	rs150100667	0.00947116	0.00245211
FAM150B	2	279560	288308	18	2.9e-05	rs60843830	1.436e-05	18	0.490509	rs543604426	0.009182	22	0.5005	rs114802296	0.04262	25	0.801199	rs147119873	0.1537	18	0.221778	rs60843830	0.0422466	0.00245603
FGF7	15	49715374	49779523	219	0.687313	rs141201888	0.01073	200	0.246753	rs115138626	0.009231	235	0.00198998	rs11070693	0.002914	311	0.0329497	rs530908299	0.004724	289	0.114885	rs12903654	0.02326	0.00247374
HCN3	1	155247217	155259639	28	0.000437	rs112169194	0.0003687	21	0.412587	rs116867045	0.0352	24	0.926074	rs35001694	0.119	39	0.942058	rs555329914	0.05879	27	0.00825992	rs3814319	0.0041197	0.00250433
TTC25	17	40086875	40117668	55	0.00878991	rs74553025	0.0002925	33	0.148851	rs12947380	0.07448	67	0.0367196	rs12947380	0.001522	76	0.972028	rs59785470	0.1592	64	0.0279697	rs77012779	0.010222	0.00251404
MINOS1	1	19923470	19956315	75	8.19999e-05	rs12062511	7.88e-07	70	0.0866091	rs880554	0.01923	137	0.352647	rs116342788	0.05126	199	0.891109	rs149838191	0.1125	75	0.585415	rs12754816	0.0229919	0.00251451
2020-09-09	17	75277491	75496678	104	0.000124	rs448203	9.223e-08	86	0.158841	rs151192923	0.01789	806	0.943057	rs34344281	0.008618	1270	0.544456	rs312872	0.00375	1002	0.12987	rs11652082	0.000927655	0.00252416
C1orf213	1	23695463	23698330	3	0.0709193	rs638722	0.02552	3	0.355644	rs638722	0.209	3	0.397602	rs665977	0.09006	7	0.0255097	rs191045670	0.02635	5	0.00515995	rs373405708	0.00608252	0.00253345
SHBG	17	7517381	7536701	41	0.00151998	rs148963195	2.154e-06	29	0.0554094	rs1017163	0.006424	48	0.208791	rs62059834	0.0784	69	0.236763	rs186198255	0.0009575	45	0.321678	rs148963195	0.0339735	0.00256035
MINOS1-NBL1	1	19923470	19984949	177	0.000133	rs12062511	7.88e-07	154	0.0489995	rs7522389	0.003812	275	0.433566	rs2745241	0.002723	382	0.969031	rs72656086	0.05557	187	0.492507	rs3790741	0.0218093	0.00257317
TRIM46	1	155146262	155157447	16	0.001223	rs4971059	2.318e-05	9	0.426573	rs76872124	0.01455	15	0.215784	rs533291182	0.06058	26	0.863137	rs190358369	0.1338	13	0.0144699	rs3814316	0.000783513	0.00265265
MIR6128	11	56511348	56511457	1	0.31968	rs67042258	0.3206	1	0.0187498	rs67042258	0.01816	1	0.318681	rs67042258	0.3219	1	0.0447696	rs67042258	0.04443	1	0.0165198	rs67042258	0.0159839	0.00266189
MIR497HG	17	6919136	6922973	5	0.0851791	rs12449315	0.06528	6	0.170829	rs12450517	0.1544	5	0.563437	rs78312845	0.4426	8	0.773227	rs78707848	0.384	6	0.000224	rs12450517	0.000202301	0.00267189
CPEB3	10	93808396	94050875	359	0.00168998	rs61875184	3.355e-05	298	0.248751	rs10882040	0.01792	421	0.72028	rs7905745	0.004301	662	0.554446	rs56094577	0.01635	350	0.00857991	rs373522649	0.000352308	0.00269977
PATZ1	22	31721789	31742249	32	0.000145	rs192060268	0.0001679	28	0.997003	rs5997956	0.3136	41	0.291708	rs150418532	0.03608	49	0.0433196	rs2240427	0.009504	37	0.795205	rs34623833	0.0241649	0.00271649
PRR29	17	62075710	62081644	6	0.0130899	rs12939821	0.003649	1	0.541459	rs3764868	0.5475	13	0.0458895	rs11658444	0.01436	30	0.0152598	rs3181027	0.0003793	10	0.293706	rs12939821	0.0731272	0.00272333
PACRGL	4	20702035	20729980	124	0.857143	rs10007533	0.05275	131	0.00788992	rs75765877	0.001339	120	0.0616494	rs59523261	0.000951	168	0.147852	rs140307206	0.002171	158	0.0236498	rs59523261	0.0143956	0.00272348
TSPAN10	17	79604196	79615785	57	9.09999e-05	rs9910935	3.986e-07	25	0.236763	rs9905639	0.1846	109	0.708292	rs58371750	0.06189	113	0.17982	rs113106811	0.07911	106	0.54046	rs77740144	0.0121751	0.00275771
CELF1	11	47487488	47574792	118	0.000127	rs7928842	2.202e-05	81	0.696304	rs144616048	0.02177	127	0.0721693	rs4752783	0.0151	300	0.685315	rs111571359	0.008647	102	0.341658	rs146001850	0.026552	0.00277284
AEBP2	12	19592607	19675173	439	0.00170998	rs537381639	0.001355	412	0.0510495	rs199608829	0.005244	391	0.0208898	rs4963536	0.009728	410	0.974026	rs12832326	0.01966	435	0.849151	rs7297320	0.0388138	0.00279163
SCD	10	102106771	102124588	36	0.00011	rs3793770	1.915e-06	48	0.852148	rs7895764	0.203	54	0.0599694	rs640773	0.02439	72	0.384615	rs12247426	0.04739	51	0.698302	rs1056901	0.0526992	0.00279366
SH3YL1	2	218135	264866	101	7.49999e-05	rs114976176	2.474e-05	86	0.556444	rs13422707	0.004607	106	0.312687	rs114769548	0.002455	178	0.584416	rs535204887	0.01661	102	0.198801	rs3791220	0.0427006	0.00280221
TBC1D2B	15	78287326	78369994	275	0.0102599	rs12148365	0.0006709	93	0.15984	rs181014126	0.03814	274	0.135864	rs62011475	0.0006567	337	0.273726	rs111869731	0.02626	249	0.0251097	rs1837911	0.00354058	0.00282273
COA4	11	73583712	73587890	9	0.172827	rs1670545	0.05815	4	0.000608999	rs11235937	0.0004073	9	0.451548	rs11217	0.1565	16	0.568432	rs1670545	0.05819	7	0.0572394	rs11235937	0.0499177	0.00284269
MIR639	NA	NA	NA	NA	NA	NA	NA	NA	NA	NA	NA	NA	NA	NA	NA	1	0.00525995	rs114121047	0.005043	1	0.0596694	rs372602559	0.0590788	0.00284561
LINC01210	3	137490752	137499719	15	0.00230998	rs10490796	0.0008982	14	0.474525	rs2290621	0.02086	15	0.0256197	rs15713	0.01315	38	0.166833	rs116108921	0.01464	15	0.330669	rs201726	0.141002	0.00284655
ARL17A_2	17	44586046	44657088	2	0.000321	rs199913382	0.0001009	NA	NA	NA	NA	4	0.903097	rs199913382	0.5877	9	0.0345597	rs576827993	0.005687	19	0.832168	rs144216645	0.271148	0.00289848
C19orf38	19	10959105	10980360	19	0.000668999	rs9797720	8.52e-05	25	0.0784092	rs186285586	0.01778	42	0.480519	rs142917306	0.09023	48	0.0643594	rs146765027	0.01745	45	0.987013	rs190403054	0.122482	0.00291552
GNG3	11	62475065	62476678	2	0.000877999	rs142457418	0.0006354	NA	NA	NA	NA	1	0.146853	rs142457418	0.1468	3	0.330669	rs560618	0.1106	2	0.197802	rs150524831	0.0817211	0.00292409
BHLHE22	8	65492794	65496191	5	0.001953	rs9650210	0.0004798	2	0.126873	rs7016250	0.07943	5	0.8002	rs62519835	0.3421	7	0.517483	rs62519835	0.07987	5	0.0156698	rs9650210	0.016388	0.00292426
COX10-AS1	17	13932608	13972775	141	2.4e-05	rs34149938	1.263e-05	143	0.883117	rs76125729	0.1492	200	0.200799	rs75959400	0.005146	240	0.889111	rs116171730	0.009311	164	0.427572	rs12950714	0.108876	0.00293761
SERPINB13	18	61254533	61266433	19	0.826174	rs74622824	0.1175	17	0.395604	rs3786332	0.08923	22	0.0284197	rs77936810	0.01361	38	0.0271597	rs144942670	0.009653	25	0.00645994	rs11152395	0.00231489	0.0029531
CLUAP1	16	3550944	3589051	75	0.0153398	rs56107802	0.002571	99	0.404595	rs118077868	0.1911	118	0.667333	rs56107802	0.03871	233	0.796204	rs118029895	0.04542	118	0.000496	rs112793534	0.000166076	0.00296093
NPEPPS	17	45608443	45700642	154	0.000246	rs111609085	5.749e-05	103	0.241758	rs3065310	0.06135	158	0.508492	rs112743441	0.1437	210	0.347652	rs62073988	0.02325	199	0.155844	rs117201874	0.0336092	0.00296462
NAGPA	16	5074844	5083942	29	0.0396596	rs200379472	0.01659	22	0.000710999	rs1558558	0.001153	33	0.152847	rs2937110	0.01618	59	0.711289	rs78584696	0.02249	35	0.539461	rs72773709	0.0496689	0.00298471
ZBTB4	17	7362684	7387568	58	0.0100799	rs78626473	0.0009346	51	0.0372096	rs11078680	0.001728	69	0.77023	rs62061198	0.07276	115	0.277722	rs34293835	0.02791	68	0.0206598	rs113608054	0.00125453	0.00298964
BOK-AS1	2	242483800	242498558	41	0.0479495	rs76527535	0.01848	31	0.001671	rs4675801	0.0006152	79	0.495504	rs73121545	0.00965	100	0.0488995	rs6718026	0.0008634	80	0.859141	rs183438942	0.0501774	0.00300318
PCMTD2	20	62887047	62907579	52	0.0186898	rs17878941	0.001959	39	0.00407996	rs6062361	0.0004868	63	0.230769	rs1808056	0.01573	85	0.811189	rs140259079	0.003677	62	0.121599	rs7270745	0.0245259	0.0030912
C12orf49	12	117153595	117175843	70	0.184815	rs35374975	0.03097	32	0.287712	rs7968094	0.009604	65	0.903097	rs17500801	0.05321	73	0.001867	rs71442798	0.000251	64	0.0194298	rs75453113	0.000354753	0.00309921
NME1-NME2	17	49230896	49249105	62	0.923077	rs62063054	0.09252	42	0.000993999	rs11556835	0.0001759	65	0.0354996	rs117212215	0.003857	100	0.787213	rs75233941	0.01961	60	0.0686193	rs3515	0.00347876	0.00312173
LOC101929010	20	1614153	1629119	53	0.0240398	rs142236481	0.0009566	40	0.721279	rs4813191	0.1276	58	0.000366	rs6043403	0.0001577	93	0.361638	rs7272255	0.01198	53	0.77023	rs6034239	0.220756	0.00313228
QTRT1	19	10812111	10824043	19	0.000227	rs892085	0.001757	14	0.0739993	rs148375909	0.0282	31	0.847153	rs148375909	0.09249	41	0.161838	rs116730397	0.006008	31	0.768232	rs375694731	0.0358207	0.00313425
GSTA4	6	52842745	52860178	98	0.356643	rs140333212	0.084	47	0.0286597	rs10658673	0.005225	98	0.698302	rs4147618	0.007003	101	0.0500795	rs316128	0.006132	92	0.00501995	rs367836	0.0061952	0.00316639
CNPY3	6	42896859	42907008	25	0.00823992	rs2234185	0.001125	22	0.170829	rs12525851	0.02007	25	0.177822	rs1053538	0.07246	43	0.632368	rs139690608	0.05569	24	0.0114199	rs2234185	0.000924547	0.00318328
SLC44A2	19	10713120	10755235	96	5.09999e-05	rs12710257	2.585e-06	95	0.170829	rs139932986	0.002303	139	0.904096	rs147750986	0.03285	219	0.34965	rs146468116	0.007721	152	0.662338	rs529975304	0.0149713	0.00320433
TOR1AIP1	1	179851176	179889212	103	0.000583999	rs10913901	8.103e-05	70	0.768232	rs143751370	0.2786	108	0.110889	rs12119285	0.008163	166	0.571429	rs201826606	0.02405	121	0.0647994	rs1281380	0.0047508	0.00322718
CYP2C8	10	96796528	96829254	155	0.000227	rs36180793	3.631e-05	118	0.708292	rs372602651	0.1518	164	0.415584	rs7073515	0.0328	216	0.0597394	rs1934956	0.01402	166	0.462537	rs10509681	0.0783708	0.00323244
C16orf89	16	5094122	5116146	49	0.260739	rs8055684	0.04593	45	0.00256997	rs8055684	0.001746	58	0.0389896	rs741167	0.006183	123	0.463536	rs55994175	0.04142	59	0.153846	rs741165	0.0155658	0.00325376
MED21	12	27175454	27183606	23	0.398601	rs117253896	0.03655	12	0.784216	rs11048821	0.2974	19	0.0305997	rs1872191	0.00345	39	0.0752792	rs78764400	0.0193	22	0.00258997	rs17487041	0.000443214	0.00325597
C4BPA	1	207277606	207318317	117	0.475524	rs61821016	0.01269	72	0.785215	rs371127800	0.138	136	0.705295	rs2808472	0.07461	191	0.000635999	rs7538649	0.0001501	109	0.0111999	rs2491396	0.0077866	0.00326976
FGFR1OP2	12	27091304	27119581	79	0.271728	rs17407618	0.0005757	72	0.0274197	rs142818118	0.01014	69	0.621379	rs708162	0.03352	125	0.0897091	rs74835021	0.004839	76	0.00456995	rs7973402	0.000225494	0.00329763
KPNB1	17	45727203	45761004	51	0.000251	rs8078686	4.968e-05	35	0.404595	rs34200664	0.1139	53	0.408591	rs79491580	0.04854	74	0.344655	rs77142415	0.02972	56	0.134865	rs77142415	0.024001	0.00333606
FPGT	1	74663895	75010116	697	0.0911591	rs575754	0.001748	579	0.396603	rs7516458	0.01398	729	0.574426	rs17605984	0.004313	1592	0.00134999	rs11210472	0.000182	722	0.0692193	rs74093532	0.000666579	0.00335095
GLI1	12	57853917	57866047	30	0.325674	rs117797196	0.0065	25	0.113886	rs4760255	0.06122	33	0.891109	rs74096024	0.1596	43	0.0587394	rs474058	0.001739	30	0.001039	rs10876986	0.000467653	0.00344573
LOC101928135	3	34917288	35435515	1666	0.465534	rs145668425	0.003546	1414	0.18981	rs73059072	0.01476	1851	0.0179098	rs111399272	0.0004558	2492	0.0476095	rs114459103	0.000259	1721	0.0267797	rs11129634	0.00132854	0.00344649
MIR140	16	69966983	69967083	1	0.000234	rs2102066	0.0002497	1	0.796204	rs2102066	0.7894	1	0.599401	rs2102066	0.6134	2	0.315684	rs74027735	0.2109	1	0.0572794	rs2102066	0.0580569	0.00344847
LOC101929746	20	32375178	32398905	31	0.000149	rs542518371	1.007e-05	21	0.315684	rs2747567	0.01288	37	0.0729893	rs2626554	0.01872	90	0.865135	rs12329547	0.03322	39	0.682318	rs74404666	0.0268692	0.00345742
HDAC7	12	48176506	48213763	132	0.00695993	rs73107969	0.0004087	26	0.463536	rs739842	0.04866	129	0.878122	rs149832515	0.04145	196	0.0306397	rs76622311	0.004858	143	0.0233798	rs12820931	0.00276044	0.00346086
TNNI3K	1	74663895	75010116	697	0.0910491	rs575754	0.001748	579	0.403596	rs7516458	0.01398	729	0.598402	rs17605984	0.004313	1592	0.00132999	rs11210472	0.000182	722	0.0696293	rs74093532	0.000666579	0.00346942
HERC4	10	69681655	69835103	304	1.9e-05	rs35496892	6.264e-06	193	0.297702	rs145783235	0.03266	359	0.913087	rs117022651	0.0189	574	0.532468	rs115705343	0.007924	286	0.753247	rs202129383	0.000824414	0.00351244
TSPAN31	12	58138783	58142026	5	0.00205998	rs184712	0.001251	2	0.0567194	rs184712	0.04852	4	0.433566	rs184712	0.1928	8	0.101898	rs3472	0.06761	6	0.40959	rs184712	0.085284	0.00356463
LRCH3	3	197518144	197598456	205	2.6e-05	rs1273562	1.615e-07	129	0.691309	rs9863587	0.01925	228	0.6004	rs13433915	0.00746	395	0.403596	rs112516165	0.008675	194	0.490509	rs6792006	0.0443023	0.00359142
FAS	10	90750287	90775542	111	0.00453995	rs6586163	0.0007063	88	0.288711	rs143935493	0.001082	113	0.00625994	rs9658720	0.001613	138	0.351648	rs9658704	0.004032	112	0.744256	rs9658748	0.0213251	0.00360476
GJB5	1	35220647	35224113	10	0.601399	rs77802077	0.08282	10	0.0133999	rs3767677	0.002992	11	0.311688	rs74318433	0.1161	16	0.00117999	rs1061349	0.0007353	10	0.75025	rs1061349	0.142506	0.00369643
MFAP2	1	17300998	17308081	8	6.09999e-05	rs56265117	7.378e-05	NA	NA	NA	NA	19	0.793207	rs115465875	0.1225	31	0.354645	rs115465875	0.0396	20	0.681319	rs370079236	0.0671667	0.00375245
BTG4	11	111338255	111383079	94	0.0109399	rs611607	0.007489	48	0.105849	rs188584820	0.002647	99	0.364635	rs11213917	0.07948	180	0.0152598	rs527847	0.0004515	86	0.354645	rs11213918	0.00411235	0.0037696
CCAR2	8	22462144	22477983	49	1.5e-05	rs1059592	4.317e-06	22	0.35964	rs115218330	0.2277	58	0.778222	rs55677256	0.1621	106	0.775225	rs17855313	0.1407	57	0.703297	rs578038237	0.258656	0.00377413
SPINK7	5	147691989	147695481	10	0.000336	rs6875252	0.0002519	15	0.236763	rs79381918	0.05342	15	0.297702	rs17719662	0.1387	16	0.148851	rs17719662	0.02745	12	0.65035	rs2303056	0.199285	0.00377854
EVX1	7	27282163	27286192	5	0.00307997	rs76744817	0.001562	1	0.465534	rs2074399	0.4609	5	0.0234098	rs201584461	0.01038	17	0.211788	rs17473004	0.005696	4	0.322677	rs2074399	0.195208	0.00377999
C11orf1	11	111749947	111754797	5	0.0145299	rs11600652	0.01209	6	0.53047	rs11540721	0.3071	11	0.578422	rs594098	0.1527	12	0.00278997	rs10789851	0.001261	6	0.186813	rs11600652	0.123225	0.00381524
MKNK1	1	47023078	47069966	97	0.153846	rs147564162	0.008116	120	0.521479	rs1767612	0.02276	155	0.0410896	rs12096548	0.004166	137	0.00844992	rs1258022	0.0003386	152	0.0837392	rs535818000	0.00885619	0.00382575
PDGFRA	4	55095263	55164412	158	1.4e-05	rs3733540	2.941e-05	124	0.938062	rs200097038	0.02721	175	0.402597	rs1388999	0.01698	325	0.96004	rs75710674	0.05432	146	0.464535	rs374470809	0.0104099	0.00385562
THBS3	1	155165378	155177772	18	0.000287	rs2974937	7.098e-05	10	0.875125	rs67579710	0.6125	16	0.478521	rs72704117	0.04425	19	0.994006	rs138779407	0.3751	13	0.0197998	rs2974937	0.0115575	0.00386434
OR52N2	11	5841565	5842531	10	0.889111	rs4758435	0.3899	3	0.00340997	rs8181529	0.001309	11	0.172827	rs8181512	0.00549	11	0.935065	rs73394373	0.3088	10	0.00487995	rs74377989	0.00599854	0.00389431
ALAS1	3	52232098	52248343	16	0.000134	rs352165	0.0001259	15	0.176823	rs164641	0.1268	21	0.343656	rs150952302	0.009388	37	0.861139	rs61729067	0.09187	31	0.341658	rs181637424	0.154367	0.00389984
HTR4	5	147830594	148034090	572	0.000434	rs6860087	5.93e-06	480	0.422577	rs11168048	0.006589	608	0.0479895	rs867279	0.001225	899	0.526474	rs13156542	0.005152	598	0.52048	rs66924363	0.000756185	0.00391851
TCTN3	10	97423152	97453900	83	0.235764	rs118139599	0.02059	66	0.0287797	rs201781396	0.003581	87	0.266733	rs11188426	0.01223	103	0.318681	rs12357173	0.003787	103	0.00423996	rs369802861	0.000948224	0.00395781
MRGPRG-AS1	11	3239561	3244361	1	0.957043	rs58372030	0.9464	6	0.0555594	rs75528057	0.02938	38	0.696304	rs142727419	0.2484	64	0.262737	rs76534550	0.02531	34	0.000263	rs7925294	0.00124617	0.00408805
ASH1L	1	155305051	155532324	165	0.00769992	rs11264363	0.001436	85	0.0451895	rs80142782	0.01041	204	0.576424	rs7549186	0.01695	660	0.996004	rs6696888	0.05194	230	0.0130299	rs12049455	0.00359095	0.00413897
GPRC6A	6	117113247	117150220	94	0.762238	rs117735789	0.1291	61	0.0450895	rs9489040	0.02133	106	0.599401	rs79423127	0.00615	145	0.111888	rs17078389	0.003686	103	0.00113999	rs199770284	0.000559319	0.00416706
FPGT-TNNI3K	1	74663895	75010116	697	0.102897	rs575754	0.001748	579	0.421578	rs7516458	0.01398	729	0.626374	rs17605984	0.004313	1592	0.00141999	rs11210472	0.000182	722	0.0683393	rs74093532	0.000666579	0.00417739
FKBP11	12	49315741	49319330	8	0.629371	rs12829682	0.2208	6	0.3996	rs2293448	0.2356	6	0.274725	rs112562914	0.04806	9	0.000322	rs79755809	0.0005547	8	0.118881	rs12829682	0.00312558	0.00418656
PINK1	1	20959947	20978004	82	0.0521795	rs879088	0.0005819	90	0.0629794	rs115998841	0.01198	89	0.0721993	rs34361349	0.01545	117	0.0137399	rs12754803	0.0001933	98	0.819181	rs148871409	0.0113977	0.00421561
SIK2	11	111473169	111597632	171	0.0130099	rs542424	0.007197	136	0.237762	rs12363179	0.09801	271	0.891109	rs4936665	0.0464	368	0.0131099	rs66580417	7.724e-05	165	0.0746993	rs10891281	0.000200009	0.00424817
PKLR	1	155259083	155271225	17	0.00145999	rs932972	0.0006445	12	0.367632	rs3020781	0.3043	15	0.687313	rs180921974	0.0595	41	0.966034	rs8177976	0.2676	17	0.00765992	rs12067675	0.00640665	0.00428241
B3GALTL	13	31774111	31906411	324	0.000327	rs9543387	0.0001535	240	0.802198	rs181101202	0.03379	367	0.431568	rs117341707	0.03607	618	0.102897	rs60022887	0.002401	335	0.236763	rs2313818	0.0074282	0.004314
BIN3	8	22477946	22526661	131	9.99999e-06	rs4615566	3.174e-06	135	0.661339	rs116985363	0.1246	144	0.558442	rs73212806	0.01105	278	0.916084	rs3758045	0.0455	136	0.825175	rs184760881	0.117662	0.00435172
PXN	12	120648241	120703574	67	0.00845992	rs77660995	0.0006229	77	0.263736	rs2239206	0.04503	79	0.0462995	rs61945842	0.001076	171	0.672328	rs78797500	0.02308	102	0.0402496	rs76019166	0.00204552	0.00435583
MIR3619	NA	NA	NA	NA	NA	NA	NA	NA	NA	NA	NA	1	0.335664	rs7410377	0.3273	2	0.00168998	rs60814799	0.002222	1	0.13986	rs7410377	0.127591	0.00436482
SLC35E3	12	69139935	69159853	41	0.114885	rs10784724	0.02439	21	0.223776	rs12229810	0.02357	43	0.00409996	rs144157789	0.00424	56	0.0933191	rs4913467	0.01211	38	0.285714	rs28517639	0.0484534	0.00437238
GBAP1	1	155183615	155197325	14	0.000741999	rs2974931	0.0004646	9	0.516484	rs140033404	0.06577	17	0.618382	rs16836748	0.07208	15	0.973027	rs147747731	0.299	15	0.0122999	rs2990220	0.0141371	0.00440114
GAPDHS	19	36024313	36036221	29	0.728272	rs2239942	0.1304	27	0.00872991	rs4806174	0.001369	36	0.24975	rs59068277	0.06352	37	0.00349997	rs2239944	0.001139	29	0.512488	rs2293681	0.0718031	0.0044143
SMURF2	17	62540734	62658386	193	0.000344	rs8080870	2.236e-05	129	0.779221	rs141090908	0.4671	201	0.113886	rs9907623	0.01477	348	0.254745	rs16947882	0.02426	203	0.366633	rs117741771	0.0402694	0.00441772
DLGAP2	8	1449531	1656642	957	0.001426	rs2956901	4.504e-06	811	0.884116	rs17749066	0.03404	1081	0.182817	rs2972175	0.0001921	1654	0.0287297	rs58934733	0.0003244	1026	0.437562	rs145124874	2.21816e-05	0.00446881
THSD7A	7	11410061	11871824	1989	0.000409	rs2526099	9.078e-08	1767	0.316683	rs12538725	0.00244	2079	0.141858	rs1568973	0.0007826	3121	0.603397	rs142736133	0.0002288	1877	0.266733	rs17149863	3.2267e-05	0.00453443
CTDSP2	12	58213709	58240747	33	0.00855991	rs4760333	0.007768	26	0.0674893	rs870392	0.04996	34	0.424575	rs77359002	0.0276	79	0.0810492	rs115876295	0.02613	47	0.148851	rs10783853	0.0210679	0.0045365
MTMR3	22	30279157	30426857	376	5e-06	rs7291756	3.747e-09	315	0.946054	rs2285645	0.02885	413	0.919081	rs151029146	0.02999	853	0.833167	rs10222284	0.0009706	396	0.825175	rs73162720	0.00373774	0.00456911
MACROD2-IT1	20	14535029	14609554	226	0.0384996	rs1932942	0.01016	161	0.207792	rs12479826	0.02257	250	0.150849	rs6135211	0.01229	362	0.985015	rs2423835	0.03893	211	0.00251997	rs77511479	5.08095e-05	0.00457625
SBSN	19	36014268	36019253	21	0.532468	rs113939892	0.03269	19	0.00115999	rs3815018	0.0002356	23	0.437562	rs10775583	0.08524	36	0.0139299	rs146247443	0.00377	22	0.802198	rs58183088	0.0996666	0.004603
FDXACB1	11	111744779	111750181	8	0.0669593	rs7124696	0.01209	5	0.711289	rs634983	0.3558	12	0.732268	rs634983	0.1201	12	0.0255497	rs7124696	0.001613	7	0.00339997	rs3802845	0.000408061	0.00461339
TMEM101	17	42088555	42092345	5	0.001415	rs12889	0.0007874	4	0.608392	rs228778	0.3945	5	0.801199	rs77536093	0.3862	7	0.0480495	rs12889	0.01669	6	0.0918591	rs12889	0.0266831	0.00462935
CHMP4A	14	24678786	24683036	9	0.755245	rs12589157	0.2401	7	0.00660993	rs2295320	0.0002285	11	0.464535	rs71119065	0.03784	17	0.00624994	rs143736280	0.0004347	10	0.211788	rs2295322	0.0958006	0.00465673
OR52E8	11	5877978	5878932	2	0.58042	rs111407817	0.4465	2	0.120879	rs12419602	0.0371	2	0.00116999	rs12419602	0.0001909	5	0.866134	rs116446001	0.3867	2	0.0432096	rs111407817	0.0126728	0.00465947
RORC	1	151778546	151804348	60	0.0666793	rs4845602	0.004858	53	0.171828	rs12045886	0.00447	64	0.0381496	rs949969	0.002244	115	0.0299697	rs7540530	0.002991	59	0.234765	rs80223568	0.00627072	0.00466293
CNTNAP1	17	40834631	40852011	27	0.000138	rs34883538	4.752e-06	18	0.453546	rs149112144	0.008399	31	0.685315	rs34883538	0.1059	55	0.138861	rs3826426	0.00631	34	0.52048	rs12449771	0.0406744	0.00468967
PRM2	16	11369492	11370337	3	0.0764592	rs1646022	0.0258	2	0.000776999	rs2070923	0.0007701	2	0.343656	rs2070923	0.3259	7	0.858142	rs2070923	0.2417	2	0.177822	rs1646022	0.128256	0.00470622
HDAC5	17	42154120	42201014	77	0.000327	rs170637	0.0002464	25	0.396603	rs79605584	0.02382	89	0.816184	rs11655987	0.03384	182	0.0689093	rs11079983	0.01132	74	0.427572	rs181458163	0.118951	0.00470977
PCNP	3	101293041	101313281	57	0.0143399	rs13062677	0.001398	47	0.947053	rs191218028	0.1027	61	0.818182	rs116074383	0.04561	84	0.003082	rs150179140	0.002503	61	0.0910891	rs77757939	0.0305925	0.00471045
TUBAL3	10	5435060	5446793	42	0.00622994	rs7475717	0.002239	36	0.717283	rs7097775	0.2952	44	0.0757092	rs11253155	0.02286	67	0.131868	rs7910290	0.004206	41	0.0701793	rs5782824	0.0163431	0.00472287
MPC1	6	166778407	166796501	22	0.00297997	rs6912695	0.001383	17	0.958042	rs1977055	0.6476	33	0.797203	rs201629030	0.1554	68	0.00434996	rs10701621	0.001748	24	0.317682	rs3778437	0.00319895	0.00473817
SAMD8	10	76871392	76941881	157	0.000875999	rs61859874	0.0003433	140	0.311688	rs7079694	0.07462	166	0.609391	rs116872521	0.002831	231	0.448551	rs374508507	0.004918	152	0.0427296	rs11001302	0.00669839	0.00478518
SIRT1	10	69644426	69678147	92	1.8e-05	rs41299232	1.015e-05	80	0.46953	rs2236318	0.1209	114	0.919081	rs35679106	0.07972	157	0.574426	rs568744264	0.01612	93	0.715285	rs61666042	0.105685	0.00478786
PMS2P9	7	76668796	76682355	5	0.0478995	rs138741108	0.04131	6	0.00164998	rs201695368	0.002034	13	0.95005	rs71245092	0.2856	5	0.0457195	rs186573565	0.03124	23	0.937063	rs3960437	0.109824	0.00481484
OR1Q1	9	125377016	125377961	4	0.0220898	rs1329957	0.001491	5	0.218781	rs972925	0.07127	5	0.24975	rs75358267	0.02268	6	0.0294197	rs75358267	0.003658	3	0.0908491	rs727913	0.00975954	0.00482462
AHR	7	17338275	17385775	50	0.0248598	rs2106728	0.00581	40	0.0100699	rs11400459	0.002302	53	0.158841	rs71816868	0.01049	96	0.257742	rs115857269	0.002907	49	0.315684	rs6960165	0.0442134	0.00483458
MTCH1	6	36935910	36954327	83	0.0640494	rs9296204	0.007278	70	0.353646	rs733461	0.02953	102	0.172827	rs140854584	0.0003296	119	0.674326	rs62406529	0.0005925	86	0.00122999	rs9296205	0.000289516	0.00484683
CYP2C18	10	96443250	96495947	158	3.3e-05	rs12773527	7.879e-06	217	0.537463	rs11188058	0.03558	161	0.554446	rs7088972	0.03595	331	0.492507	rs11188066	0.01062	153	0.672328	rs148260422	0.0546648	0.00485675
C9orf89	9	95858449	95875565	50	0.00703993	rs13286624	0.002987	33	0.0319497	rs1970623	0.009757	57	0.151848	rs55902006	0.01837	90	0.16983	rs12003264	0.01171	55	0.561439	rs33945538	0.119608	0.00485713
WNT3	17	44839871	44896126	107	0.000215	rs916888	8.468e-05	62	0.116883	rs199508	0.02455	131	0.441558	rs199494	0.02742	212	0.672328	rs73314622	0.01159	112	0.441558	rs3809857	0.00964648	0.00489698
REEP3	10	65281122	65384883	269	0.0126999	rs12761962	0.0007074	234	0.00925991	rs16918638	0.001094	278	0.599401	rs12266294	0.006959	354	0.213786	rs114759862	0.0005064	250	0.218781	rs4633333	0.0317703	0.00489992
NKPD1	19	45653007	45663408	17	0.0351996	rs8108762	0.0001373	2	0.00569994	rs10417602	0.002367	22	0.508492	rs28469095	0.03297	36	0.440559	rs12460007	0.002777	20	0.0739093	rs112016624	0.0285905	0.00492635
DLGAP2-AS1	8	1513675	1569830	259	0.0112699	rs2956916	0.000106	255	0.716284	rs17749066	0.03404	282	0.287712	rs73174719	0.009056	462	0.00700993	rs58934733	0.0003244	267	0.204795	rs4291293	0.031743	0.00493928
UBE3B	12	109915427	109974510	164	0.0127799	rs117721594	2.25e-06	160	0.225774	rs6606729	0.01506	161	0.197802	rs4766607	0.006895	227	0.787213	rs115205156	0.08162	164	0.00747993	rs10850274	0.00186399	0.00496707
PRKCZ	1	1981908	2116834	38	9.89999e-05	rs13302968	8.215e-05	244	0.615385	rs13302948	0.04325	516	0.265734	rs11589827	0.004365	774	0.832168	rs190844653	0.01003	556	0.24975	rs2678952	0.00160671	0.00497134
ZNF410	14	74353317	74398991	185	0.000394	rs1127392	0.0002079	175	0.0856091	rs4398042	0.01068	204	0.774226	rs371940267	0.101	282	0.281718	rs74062567	0.005589	192	0.461538	rs372296654	0.0381504	0.00500369
IMPA2	18	11981426	12030885	262	0.000171	rs605047	2.038e-05	219	0.103896	rs644710	0.0104	274	0.202797	rs11378253	0.003715	389	0.966034	rs148273505	0.04023	282	0.977023	rs12956274	0.00667935	0.005009
PHC3	3	169805367	169899537	142	0.0114599	rs6804888	0.004354	140	0.381618	rs77033531	0.05086	142	0.288711	rs12053973	0.0704	413	0.0808792	rs78612017	0.0101	133	0.0338997	rs12632566	0.0061484	0.00507295
ATP1B2	17	7554253	7561089	13	0.001133	rs1642762	0.0001436	11	0.207792	rs55831773	0.03802	16	0.442557	rs1050540	0.005717	27	0.460539	rs147089330	0.01707	14	0.0722093	rs1642762	0.0129334	0.00507613
ROBO1	3	78646387	79817059	2844	0.388611	rs7626143	0.0005471	2122	0.768232	rs117518429	0.01017	3144	0.000276	rs9860656	5.101e-05	4864	0.408591	rs6790493	0.001319	2963	0.104559	rs3773201	0.00161595	0.00513358
NDFIP2-AS1	13	80051498	80055366	8	0.798202	rs138966887	0.2087	3	0.0107999	rs953005	0.00829	15	0.00491995	rs953005	0.004907	17	0.175824	rs79054219	0.005948	13	0.472527	rs138966887	0.0142612	0.00513721
SMG1P5	16	30278913	30346695	12	7.49999e-05	rs8050176	0.000101	NA	NA	NA	NA	44	0.737263	rs563766746	0.1414	69	0.981019	rs553196642	0.144	51	0.328671	rs28495913	0.0705386	0.00516366
SNAPC1	14	62229074	62263146	162	0.00613994	rs10152040	0.001679	138	0.581419	rs76500192	0.06739	177	0.217782	rs72714600	0.05631	203	0.00878991	rs151062275	0.0002397	155	0.519481	rs10137051	0.0393029	0.00516442
PLCE1-AS1	10	96039046	96046827	16	0.000708999	rs2274224	3.879e-08	10	0.0503795	rs117291746	0.04385	16	0.624376	rs117291746	0.1215	23	0.232767	rs12243849	0.02191	13	0.689311	rs56131311	0.220868	0.00519366
GID4	17	17942610	17971718	48	0.000611999	rs9894138	0.0003444	50	0.852148	rs142861594	0.1396	54	0.480519	rs115654101	0.1609	100	0.0478495	rs150551527	0.00873	58	0.298701	rs202212854	0.0277341	0.00519714
FZD5	2	208627309	208634143	10	0.323676	rs3731568	0.1207	5	0.002417	rs6724297	0.0008474	12	0.363636	rs698910	0.02454	15	0.0283597	rs13429572	0.01275	13	0.444555	rs535109214	0.152381	0.00520216
MIR4322	NA	NA	NA	NA	NA	NA	NA	NA	NA	NA	NA	NA	NA	NA	NA	1	0.00523995	rs114399468	0.005102	NA	NA	NA	NA	0.00523995
ARHGAP9	12	57866037	57873633	19	0.227772	rs74511835	0.006735	15	0.224775	rs11544238	0.08169	19	0.767233	rs78680590	0.03678	25	0.0108299	rs532993	0.001948	21	0.00853991	rs11544238	0.000199271	0.00524975
MIR6796	19	40875752	40875814	1	0.000707999	rs3745198	0.000759	1	0.888112	rs3745198	0.8807	1	0.0706293	rs3745198	0.07135	1	0.414585	rs3745198	0.4262	1	0.198801	rs3745198	0.189401	0.00527783
SLC15A3	11	60704554	60719257	39	5.69999e-05	rs2957233	1.437e-07	15	0.336663	rs566353	0.2404	42	0.361638	rs2957233	0.009013	61	0.824176	rs117876606	0.005799	43	0.641359	rs552426	0.142601	0.005286
MIR4682	10	121718024	121718104	1	0.0246798	rs11199134	0.0244	1	0.375624	rs11199134	0.373	1	0.00136999	rs11199134	0.001439	1	0.455544	rs11199134	0.45	1	0.634366	rs11199134	0.631514	0.00528786
DNAJC2	7	102952920	102985320	54	0.77023	rs73175841	0.04789	42	0.0565694	rs10266523	0.007897	66	0.829171	rs151127639	0.03217	155	0.000116	rs75161499	5.502e-05	49	0.88012	rs1034749	0.141257	0.00530659
C9orf171	9	135285582	135448706	505	0.001197	rs114930261	0.0001197	406	0.272727	rs787888	0.0006318	579	0.931069	rs113282405	0.006387	843	0.82018	rs114194348	0.005184	505	0.0149199	rs13286482	0.000668094	0.00533817
LOC100130075	12	69198216	69199274	2	0.00283997	rs2120742	0.001823	1	0.362637	rs2120742	0.3724	3	0.172827	rs187268101	0.02855	6	0.0349997	rs115045775	0.02275	1	0.606394	rs2120742	0.630013	0.00539723
PPAPDC2	9	4662293	4665272	9	0.110889	rs71496487	0.009798	8	0.102897	rs301487	0.01927	10	0.142857	rs41279557	0.007654	12	0.00679993	rs35791393	0.009158	10	0.346653	rs2295962	0.0478713	0.00546259
SCGB1A1	11	62186506	62190678	9	0.0936191	rs4963506	0.01641	8	0.135864	rs12270961	0.02461	14	0.792208	rs10897271	0.1998	16	0.0122299	rs12270961	0.005308	8	0.0318397	rs3741240	0.0114298	0.00554432
ZNF507	19	32836513	32878573	89	0.000463	rs3746016	0.00015	80	0.748252	rs57326318	0.07702	99	0.801199	rs1558868	0.1013	154	0.326673	rs34017743	0.003292	90	0.0433696	rs35677812	0.0124224	0.00555308
CHADL	22	41625513	41636935	15	0.000636999	rs2281336	0.0004836	34	0.2997	rs5751070	0.1404	37	0.838162	rs139480	0.1919	51	0.0380696	rs6002289	0.006707	22	0.648352	rs553145463	0.0374432	0.00557009
TXNDC11	16	11772942	11836648	181	0.00229998	rs8057398	0.0004031	156	0.445554	rs4780398	0.05091	186	0.122877	rs4780397	0.00458	292	0.737263	rs78387800	0.0003169	189	0.0426196	rs12919035	0.00716432	0.00557721
FAM205A	9	34723049	34729535	24	0.000497	rs72617336	0.0001774	21	0.889111	rs79046111	0.1549	28	0.141858	rs2812341	0.04696	28	0.79021	rs12343844	0.1037	26	0.0830992	rs2937382	0.00506723	0.0057355
ZNRF2P1	7	32767561	32769595	10	0.282717	rs71534335	0.08304	8	0.336663	rs71534335	0.0883	10	0.324675	rs71559254	0.1324	16	0.00363996	rs138169594	1.291e-05	10	0.0366496	rs138169594	0.0183009	0.00574165
SENP1	12	48436680	48500091	179	0.0264997	rs11168404	6.681e-05	143	0.594406	rs113353597	0.01725	159	0.175824	rs10875743	0.0177	304	0.0372196	rs73301164	0.002305	181	0.0400196	rs7963640	0.00474541	0.00574431
PPP1CB	2	28974613	29025806	112	3.2e-05	rs4233728	1.277e-06	101	0.534466	rs11676590	0.01966	130	0.642358	rs62131966	0.0311	230	0.702298	rs559266845	0.01897	120	0.538462	rs60287247	0.00203418	0.00577313
SPNS1	16	28986095	28995869	10	0.0805792	rs7140	0.02635	20	0.000766999	rs11859822	0.0005807	22	0.527473	rs7189583	0.1478	31	0.404595	rs142077027	0.008914	27	0.315684	rs117119297	0.0524438	0.00578225
NME2	17	49242795	49249105	17	0.922078	rs113041321	0.3587	5	0.0135399	rs1062386	0.007927	20	0.0287397	rs367924029	0.01698	31	0.963037	rs191131143	0.07011	16	0.0120699	rs3515	0.00347876	0.00578901
DBH-AS1	NA	NA	NA	NA	NA	NA	NA	NA	NA	NA	NA	11	0.0325997	rs73662175	0.01498	14	0.0922391	rs2097628	0.02665	11	0.0375996	rs1611131	0.00698186	0.00580902
TNFSF14	19	6663147	6670599	24	0.216783	rs140343644	0.005632	14	0.542458	rs8101047	0.07698	25	0.0515495	rs8101047	0.006781	28	0.260739	rs140089736	0.002694	22	0.00265997	rs344561	0.000427696	0.00582198
PFKM	12	48499655	48540187	113	0.0117499	rs1049392	2.41e-05	81	0.576424	rs118090561	0.09231	103	0.186813	rs73104074	0.00338	191	0.0192898	rs11168422	0.0002213	111	0.172827	rs72644847	0.00549655	0.00583547
FOXO1	13	41129800	41240734	239	0.0327997	rs79475271	0.0003948	283	0.00809992	rs2755209	0.001193	240	0.0490495	rs1078892	0.0005288	343	0.818182	rs188385997	0.001321	233	0.3996	rs17446928	0.029988	0.0058768
BICC1	10	60272903	60588845	754	0.000304	rs138650617	2.237e-06	576	0.806194	rs11006263	0.00152	753	0.320679	rs71508116	0.01031	1405	0.192807	rs114400829	0.008631	706	0.282717	rs34643160	0.00112449	0.00589977
ZNF134	19	58125829	58133636	22	0.00164998	rs9676267	0.003666	17	0.120879	rs2079033	0.06259	25	0.0436996	rs73062592	0.005135	29	0.685315	rs10403965	0.04947	18	0.736264	rs2238695	0.0316257	0.00600985
PDHB	3	58413356	58419579	25	0.00189998	rs7644348	0.001824	10	0.583417	rs11130641	0.3806	26	0.128871	rs2070662	0.008218	30	0.122877	rs4585221	0.005104	24	0.251748	rs4228	0.115715	0.00603029
GCNT4	5	74323288	74326724	11	0.0268197	rs56682994	0.01543	7	0.0214698	rs56682994	0.008451	16	0.237762	rs115228438	0.01518	14	0.0687293	rs79804347	0.003432	10	0.473526	rs76385772	0.122851	0.00606557
MAPK3	16	30125425	30134630	2	1.7e-05	rs12922100	0.0001	1	0.744256	rs80260207	0.7342	9	0.784216	rs61764220	0.1205	20	0.967033	rs61764212	0.04207	10	0.465534	rs12922100	0.109474	0.0060763
FST	5	52776263	52782304	11	0.296703	rs147302155	0.04022	12	0.173826	rs3756498	0.04486	15	0.553447	rs55744247	0.2034	14	0.0402396	rs3797297	0.002025	13	0.00389996	rs3797296	0.00149022	0.00608842
LOC100505718	8	69824037	70016425	741	0.0676793	rs56048444	0.0003746	490	0.61039	rs4276698	0.01432	823	0.000814999	rs521619	3.316e-05	1211	0.226773	rs112371981	0.001622	739	0.589411	rs191154727	0.00713144	0.00610826
MCM3	6	52128811	52149679	77	0.0327297	rs2307322	0.006024	62	0.0449696	rs6458826	0.00261	79	0.310689	rs17239811	0.01097	121	0.347652	rs17246240	0.02671	77	0.0284397	rs9370108	0.00835864	0.0061284
OR52A1	11	5172660	5173599	3	0.74026	rs77308879	0.3573	2	0.878122	rs77308879	0.6031	2	0.317682	rs112098990	0.2471	3	0.651349	rs112884296	0.2578	3	3.4e-05	rs77308879	4.83665e-06	0.00617801
SIRPG	20	1609797	1638425	113	0.0444196	rs142236481	0.0009566	74	0.72028	rs3761270	0.0969	116	0.000527999	rs6043403	0.0001577	183	0.358641	rs74631456	0.01107	111	0.757243	rs60736823	0.155865	0.00619187
SCARB1	12	125262173	125348519	258	0.217782	rs117314711	0.003349	265	0.412587	rs77550216	0.009406	333	0.432567	rs4238001	0.006312	530	0.00393996	rs838910	6.43e-05	363	0.0299597	rs2694826	0.00328138	0.00619204
EHD1	11	64620198	64647185	52	0.115884	rs607569	0.06065	1	0.749251	rs186042985	0.7695	65	0.815185	rs117103155	0.06712	132	7.79999e-05	rs10897533	3.604e-06	55	0.831169	rs627497	0.0624722	0.00619273
ARPP21	3	35680665	35835988	321	0.0167698	rs2278757	0.0009485	237	0.708292	rs1979576	0.02596	371	0.00550994	rs6762638	1.613e-05	548	0.161838	rs9821328	0.0002997	327	0.434565	rs115233504	0.00580581	0.00620615
C10orf128	10	50362768	50396445	136	6.19999e-05	rs2002728	2.056e-05	70	0.623377	rs77492140	0.1074	146	0.315684	rs59461690	0.01244	210	0.577423	rs2725182	0.006123	141	0.653347	rs77059741	0.00571982	0.00620623
YY1AP1	1	155629232	155658823	28	0.0113199	rs6672128	0.006491	13	0.0468295	rs7521594	0.03239	51	0.748252	rs143582530	0.01551	91	0.505495	rs113334800	0.07031	38	0.0233698	rs538498687	0.0146578	0.00628474
ZW10	11	113603904	113644485	125	0.392607	rs79543583	0.01237	71	0.335664	rs140369176	0.0196	135	0.00810992	rs71063524	0.0007411	173	0.951049	rs77513212	0.01633	125	0.00467995	rs2136445	0.0031493	0.00635178
GNAS-AS1	20	57393972	57425958	80	0.0834292	rs6015383	0.0002191	55	0.0189298	rs6026546	0.001333	74	0.290709	rs116859592	0.05836	110	0.128871	rs1800902	0.01086	74	0.0804192	rs76076947	0.0125714	0.00635295
LINC01271	20	48927247	48937879	30	0.0262197	rs145649637	0.002556	23	0.124875	rs11905919	0.09491	36	0.375624	rs6122904	0.09852	55	0.123876	rs60821152	0.001279	32	0.0312597	rs6020433	0.0112171	0.00635699
ATP11A-AS1	13	113399762	113409045	21	0.837163	rs383426	0.1899	37	0.296703	rs12864418	0.0368	26	0.00146999	rs35952236	0.0007143	61	0.132867	rs9670279	0.0146	24	0.098719	rs574079289	0.0302271	0.00638211
C17orf74	17	7328934	7330886	1	0.0748493	rs72842820	0.07509	NA	NA	NA	NA	3	0.267732	rs72842820	0.1456	5	0.277722	rs75175048	0.1465	2	0.00424996	rs78371599	0.00124178	0.00638213
TRAP1	16	3708037	3767598	166	0.141858	rs3794699	0.01705	135	0.200799	rs117973551	0.01503	195	0.25974	rs55920933	0.005575	321	0.127872	rs75641859	0.0006115	202	0.00506995	rs143604516	0.00113277	0.00638906
ADAM15	1	155023747	155035252	21	0.000177	rs11264305	4.456e-05	9	0.225774	rs11264304	0.0306	21	0.478521	rs45444697	0.0776	34	0.943057	rs11548311	0.0583	23	0.267732	rs11264305	0.0330562	0.00641866
CLDN10	13	96085852	96232010	617	0.000606999	rs4466958	8.474e-05	543	0.20979	rs140314051	0.02097	647	0.126873	rs4439627	0.002012	912	0.807193	rs76009973	0.01018	649	0.377622	rs143926268	0.00611717	0.00650861
CCNI2	5	132083136	132090095	6	0.0401696	rs72799426	0.03467	5	0.17982	rs72799426	0.03451	10	0.0634794	rs708461	0.04718	29	0.364635	rs146606480	0.03258	6	0.0296397	rs803054	0.0304959	0.00653737
ACN9	7	96745904	96811075	136	0.334665	rs117970416	0.1016	139	0.0221298	rs75445567	0.005714	160	0.00123999	rs34159711	0.0002418	283	0.975025	rs76152834	0.1016	161	0.556444	rs181571889	0.0772121	0.00656219
HIGD1A	3	42824399	42846027	49	5.29999e-05	rs6764909	2.006e-05	37	0.761239	rs140576377	0.1733	57	0.84016	rs199680705	0.1127	80	0.549451	rs77041887	0.01572	47	0.267732	rs34868846	0.0610868	0.00656587
CCDC86	11	60609428	60618561	32	0.00494995	rs511456	0.0005318	27	0.00148999	rs55885257	0.0003865	39	0.925075	rs117211950	0.08823	50	0.768232	rs41496848	0.1176	37	0.955045	rs11230504	0.136551	0.00658383
FAM13C	10	61005888	61122661	282	0.00183998	rs72808570	0.0002819	230	0.220779	rs1413835	0.01233	331	0.141858	rs117153461	0.0006005	513	0.11988	rs61690869	0.0009517	317	0.731269	rs10826276	0.0235955	0.00662632
LRP8	1	53708040	53793821	162	0.0442796	rs1288506	0.003574	138	0.47952	rs61769629	0.02728	227	0.001703	rs12402104	0.0007797	343	0.504496	rs143316291	0.005783	212	0.277722	rs61604573	0.00717167	0.00663965
TMEM72-AS1	10	45306471	45455137	420	0.180819	rs77178551	0.00261	380	0.125874	rs117823100	0.01105	552	0.186813	rs6593449	0.004041	839	0.0739093	rs138332345	0.003733	508	0.0162998	rs4948928	1.25282e-05	0.00669117
EBF1	5	158122922	158526788	798	0.0309497	rs11464337	0.0009157	664	0.105894	rs75827087	0.0007525	860	0.0154398	rs12652435	0.0004494	1421	0.104895	rs142814737	7.655e-06	788	0.981019	rs549019661	0.00660539	0.0067688
CDHR4	3	49828166	49837254	14	0.543457	rs116642728	0.127	6	0.0300697	rs7629936	0.01489	15	0.0143999	rs6802890	0.003415	21	0.456543	rs185423439	0.04188	16	0.0491095	rs62260717	0.0151199	0.0068314
CEPT1	1	111682248	111727724	79	2.3e-05	rs7527877	2.56e-06	55	0.726274	rs77212242	0.2273	80	0.444555	rs817582	0.06384	193	0.955045	rs115840369	0.04826	75	0.751249	rs115058440	0.0707999	0.0068786
METTL21B	12	58166382	58176324	18	0.00293997	rs9652011	0.002269	16	0.203796	rs10877015	0.1659	12	0.521479	rs11172335	0.4297	31	0.184815	rs142740139	0.02736	21	0.0927591	rs202163438	0.0378748	0.0069043
C8orf49	8	11618764	11620732	13	0.0595094	rs36018280	0.006522	8	0.00745993	rs811966	0.004691	14	0.370629	rs809203	0.07336	21	0.526474	rs57377705	0.04305	14	0.0620194	rs811966	0.0587523	0.00691875
SGCA	17	48243365	48253293	1	0.00283997	rs11870423	0.002866	7	0.135864	rs16948744	0.1241	33	0.584416	rs79410682	0.001375	48	0.887113	rs12939159	0.1102	30	0.0268597	rs2696289	0.00341692	0.00691939
MYO9A	15	72118360	72410440	486	0.0894791	rs77854025	0.0001226	420	0.0504095	rs2625530	0.00163	607	0.41958	rs75355947	0.009729	901	0.0222398	rs141349966	0.0008409	508	0.127872	rs117455889	0.0118251	0.0069276
LRRC31	3	169557028	169587723	83	0.0121499	rs6444875	6.387e-05	73	0.40959	rs9290376	0.08446	97	0.579421	rs145971134	0.02188	136	0.174825	rs9838292	0.001719	93	0.0106799	rs6790213	0.00196201	0.00692906
TCERG1	5	145826872	145891069	188	0.654346	rs35235927	0.002948	143	0.5005	rs150048933	0.05511	190	0.0336397	rs145778888	0.0003893	240	0.0184798	rs146554942	0.002374	176	0.0264797	rs145423007	4.51899e-05	0.00693564
AFP	4	74301935	74321502	37	0.0916891	rs56247162	0.01689	22	0.485514	rs2276937	0.1988	38	0.314685	rs41265657	0.08485	70	0.0526795	rs113534837	0.01908	33	0.00730993	rs67784283	0.00181719	0.00693874
LOC388942	2	42104694	42121186	102	0.361638	rs12473012	0.05149	94	0.293706	rs7606211	0.04969	100	0.1998	rs13426621	0.05436	146	0.0271397	rs13403397	0.00401	99	0.00937991	rs4633960	0.0048737	0.00694588
STUB1	NA	NA	NA	NA	NA	NA	NA	NA	NA	NA	NA	5	0.334665	rs1046112	0.1118	12	0.00338997	rs79687861	0.001206	4	0.124875	rs6597	0.0501722	0.00696025
DNASE1	16	3702939	3708096	15	0.225774	rs758745	0.02239	12	0.0618094	rs8176922	0.04787	16	0.0486595	rs2074799	0.01366	23	0.312687	rs8176928	0.04582	15	0.0256397	rs8176922	0.0139	0.00698336
DCTN6	8	30013812	30041155	51	0.948052	rs73242317	0.2393	75	0.0114199	rs4601276	0.0003511	87	0.420579	rs35720829	0.0361	76	0.603397	rs7836454	0.01155	90	0.00198998	rs75359367	0.00211482	0.00700451
SUV420H1	11	67923506	67980784	91	0.928072	rs34623444	0.001399	84	0.36963	rs74624970	0.08121	106	0.436563	rs80146147	0.09106	164	0.00012	rs147321028	9.462e-05	98	0.306693	rs6591335	0.091018	0.00704405
FAS-AS1	10	90751180	90752732	10	0.001476	rs6586163	0.0007063	10	0.705295	rs4064	0.3722	10	0.0323797	rs3824730	0.02166	10	0.258741	rs3740286	0.1486	10	0.638362	rs148155729	0.141952	0.00709401
TMEM182	2	103378489	103434138	140	0.51049	rs56082944	0.01423	121	0.0353596	rs2540289	0.009019	138	0.0214198	rs878802	0.006863	203	0.52048	rs367982014	0.02621	132	0.0277497	rs1030019	0.00521474	0.00710902
C3P1	19	10152031	10184813	133	0.103896	rs6511401	0.006236	106	0.00212998	rs10406407	0.0006909	166	0.587413	rs55715956	0.02065	187	0.270729	rs12610576	0.01156	152	0.158841	rs56083913	0.0124097	0.00711412
BCAR3	1	94027342	94312706	951	0.599401	rs116512492	0.006605	730	0.000947999	rs7552104	0.0001509	966	0.123876	rs61781048	0.001967	1384	0.556444	rs536146990	0.005376	938	0.142857	rs114008505	7.86127e-05	0.00711893
MS4A10	11	60552820	60568778	57	0.0699893	rs59767305	0.001245	51	0.000631999	rs11230482	0.0002115	58	0.765235	rs11230476	0.1811	96	0.275724	rs116693605	0.01213	70	0.6004	rs370334312	0.0293248	0.00712609
FGF21	19	49259343	49261582	4	0.00427996	rs3745710	0.003824	NA	NA	NA	NA	12	0.157842	rs1698114	0.05163	11	0.117882	rs623588	0.01568	12	0.344655	rs199757495	0.0256628	0.00713017
ALDH18A1	10	97365685	97416567	200	0.275724	rs141089727	0.005302	153	0.295704	rs556869	0.006953	210	0.424575	rs2485642	0.02401	220	0.0799292	rs2017218	0.003401	212	0.00203998	rs12768006	0.000799003	0.0071625
GUSBP9_2	NA	NA	NA	NA	NA	NA	NA	NA	NA	NA	NA	NA	NA	NA	NA	NA	NA	NA	NA	1	0.00716993	rs150988224	0.00688693	0.00716993
TMEM72	10	45406763	45430642	66	0.625375	rs141848013	0.005764	66	0.276723	rs58256493	0.02319	95	0.0442796	rs6593449	0.004041	111	0.138861	rs138332345	0.003733	83	0.00531995	rs4948928	1.25282e-05	0.00717705
PI16	6	36916038	36932613	57	0.122877	rs62406520	0.001561	54	0.116883	rs7759265	0.01842	70	0.205794	rs13214150	0.03683	92	0.161838	rs72848004	0.009164	58	0.0118799	rs62406518	0.00154594	0.00719642
HAP1	17	39878890	39890898	30	0.447552	rs4796693	0.1737	29	0.184815	rs4796693	0.1269	74	0.160839	rs41312300	0.009224	89	0.00420996	rs6503658	0.002454	46	0.101898	rs62065875	0.00450891	0.00721813
DIAPH3-AS1	13	60586851	60618490	111	0.345654	rs118152087	0.01897	87	0.157842	rs9538554	0.02361	99	0.101069	rs531400	0.005033	98	0.00197998	rs9538552	0.000312	112	0.524476	rs9592009	0.0450356	0.00723504
SLC24A2	9	19507449	19787017	895	0.28971	rs117954614	0.002325	630	0.00947991	rs34018915	0.001098	990	0.105894	rs7029946	0.00035	1331	0.377622	rs115374628	0.007592	934	0.0521495	rs34958343	0.00144567	0.00723596
RAB14	9	123940414	123964365	54	0.498501	rs543464239	0.03707	51	0.18981	rs7036980	0.02261	62	0.0157298	rs2416819	0.007743	77	0.177822	rs1108996	0.041	55	0.0217998	rs73660414	0.00136565	0.00727338
CEACAM6	19	42259427	42276113	41	0.00366996	rs1971787	0.005945	31	0.206793	rs8104892	0.06749	41	0.0242598	rs8104892	0.01038	63	0.436563	rs73047371	0.06422	45	0.718282	rs11878734	0.251372	0.00727664
CWC25	17	36956686	36981603	74	0.00138999	rs678381	9.983e-05	56	0.986014	rs7213234	0.2534	76	0.212787	rs228258	0.004996	120	0.16983	rs73295173	0.02185	66	0.116883	rs7224911	0.0552873	0.00729048
SARS2	19	39405903	39421536	49	0.141858	rs12971945	0.03298	46	0.283716	rs28375245	0.0568	56	0.12987	rs376039245	0.01624	88	0.0216798	rs60286950	0.003473	52	0.0511295	rs2099339	0.00557699	0.00729481
EIF3C_2	16	28699878	28747050	1	0.00599994	rs202014106	0.005888	1	0.669331	rs202014106	0.6801	4	0.99001	rs79380046	0.7006	16	0.00820992	rs139848060	0.01789	14	0.178821	rs529575474	0.00465626	0.00733264
POLG2	17	62473901	62493184	48	0.00120999	rs17650301	6.327e-05	34	0.867133	rs17650301	0.2407	45	0.244755	rs139692364	0.03493	74	0.0421496	rs146346368	0.01679	47	0.539461	rs539813042	0.0925048	0.00733461
NEIL1	15	75639330	75647592	9	0.414585	rs5745920	0.0968	6	0.00133999	rs11634109	0.005232	8	0.518482	rs79244935	0.1956	12	0.34965	rs5745926	0.0232	6	0.0581194	rs7182283	0.0260117	0.00734704
LOC401463	8	65486865	65489820	3	0.00423996	rs62519833	0.0004735	1	0.276723	rs73689545	0.2818	3	0.601399	rs12546399	0.2481	6	0.819181	rs28536185	0.2649	3	0.0101599	rs62519833	0.0109508	0.00736405
ST3GAL4-AS1	11	126211611	126225482	24	2.3e-05	rs240537	2.068e-05	10	0.612388	rs76684327	0.1421	34	0.605395	rs75757016	0.07587	60	0.851149	rs139771598	0.08406	23	0.815185	rs240537	0.183584	0.00740228
SNORD114-23	NA	NA	NA	NA	NA	NA	NA	NA	NA	NA	NA	NA	NA	NA	NA	1	0.00740993	rs111954170	0.007307	NA	NA	NA	NA	0.00740993
IL12RB1	19	18169804	18209626	57	0.175824	rs373654	0.03174	75	0.0258897	rs17887036	0.01107	170	0.00611994	rs365216	1.098e-07	244	0.273726	rs62121129	0.005329	157	0.78022	rs374326	0.0234258	0.00743133
CCDC184	12	48577365	48579709	5	0.00793992	rs73304926	0.0003099	6	0.61039	rs73304926	0.1065	4	0.0807692	rs73304926	0.06663	6	0.0730293	rs11558768	0.002015	5	0.20979	rs10783231	0.0805644	0.00747289
CAND2	3	12838170	12876313	127	0.001066	rs28505003	0.001297	85	0.130869	rs1876617	0.01102	148	0.47952	rs3732677	0.01491	245	0.198801	rs9882826	0.02704	138	0.451548	rs80093501	0.0203062	0.00747979
LINC01257	12	131649555	131697476	122	0.136863	rs149468887	0.03768	139	0.0273597	rs74728181	0.003711	130	0.307692	rs11061377	0.02983	256	0.00710993	rs57477379	0.0009048	154	0.741259	rs77805809	0.0111686	0.0075381
SKIDA1	10	21802408	21814611	13	0.748252	rs11815111	0.1247	6	0.859141	rs946711	0.4269	11	0.128871	rs45503701	0.04178	21	0.0396096	rs546555974	0.01978	7	0.00185998	rs11012730	0.0008876	0.00756515
CRHR1-IT1	17	43716340	43723595	13	0.000730999	rs393152	0.0005406	1	0.14985	rs117349125	0.1372	14	0.725275	rs393152	0.5409	25	0.273726	rs9900898	0.004345	15	0.280719	rs1706746	0.238306	0.00756623
DHODH	16	72042642	72059316	52	0.298701	rs3812988	0.01481	50	0.00407996	rs2287999	0.001279	55	0.0922791	rs1862752	0.003834	71	0.0707493	rs10048111	0.01145	52	0.769231	rs2278028	0.0808834	0.00757974
CCNT2	2	135676391	135716915	81	0.0103599	rs6738563	0.0009101	90	0.486513	rs41487551	0.003911	97	0.0555394	rs4954201	0.0353	133	0.198801	rs116224685	0.004938	98	0.110449	rs150952799	0.000246523	0.00760242
SYNJ2BP	14	70833212	70883807	205	0.000262	rs2332375	0.0001766	136	0.248751	rs6573956	0.1172	202	0.63037	rs138703943	0.02338	323	0.347652	rs11158860	0.01589	216	0.435564	rs7159587	0.0150568	0.00766658
VDAC2	10	76969911	76991207	49	0.000252	rs1259501	0.0001604	40	0.412587	rs78581738	0.03291	47	0.669331	rs192720922	0.0709	91	0.529471	rs182713207	0.0231	47	0.16983	rs12249405	0.0189757	0.00769813
WDR91	7	134868589	134896316	85	0.367632	rs74995987	0.03982	79	0.752248	rs117568275	0.1818	102	0.556444	rs11973831	0.02976	118	0.284715	rs144719472	0.01164	101	0.000143	rs2278130	5.41628e-05	0.00770467
EPS15	1	51819934	51984995	543	0.00263997	rs7531087	0.0002558	58	0.120879	rs6704235	0.05748	577	0.799201	rs189600124	0.01174	723	0.0258897	rs147535109	0.004542	363	0.949051	rs112681075	0.00232022	0.00770569
IP6K1	3	49761727	49823973	91	0.863137	rs3206653	0.08766	67	0.0368696	rs13086465	0.01279	112	0.00412996	rs11716895	0.0002172	175	0.698302	rs9853352	0.03119	109	0.0691793	rs11709076	0.0141048	0.00777646
RPS9	19	54704725	54711515	53	0.166833	rs3852888	0.09066	55	0.27972	rs4806499	0.0277	69	0.416583	rs78525177	0.02273	75	0.0268097	rs10403245	0.004596	70	0.0123799	rs158366	0.00747923	0.00786443
CD63	12	56119226	56123457	6	0.0128999	rs142309837	0.01459	2	0.484515	rs3138132	0.2964	8	0.954046	rs3138132	0.4681	12	0.0195198	rs772257	0.001964	6	0.0556394	rs372298257	0.0355554	0.00788471
ATP11A	13	113399762	113409045	21	0.83017	rs383426	0.1899	37	0.284715	rs12864418	0.0368	26	0.001595	rs35952236	0.0007143	61	0.176823	rs9670279	0.0146	24	0.097319	rs574079289	0.0302271	0.00789426
ZNF878	19	12154619	12163782	16	0.00387996	rs144327532	0.003646	12	0.288711	rs67102109	0.03433	14	0.0861291	rs7246419	0.05161	28	0.103896	rs144221391	0.05727	17	0.658342	rs144327532	0.00984938	0.0079888
IER2	19	13261281	13265718	2	0.323676	rs3826913	0.2067	2	0.0352396	rs1469692	0.0352	11	0.0096399	rs3745992	0.007269	13	0.775225	rs3826913	0.1982	10	0.0776992	rs3826913	0.01928	0.00800892
DENND6A	3	57611180	57678816	160	0.000343	rs6445918	5.988e-06	86	0.533467	rs79346373	0.1423	168	0.878122	rs146278953	0.07588	261	0.949051	rs9867535	0.08625	161	0.0434596	rs149365065	0.00837871	0.0080124
FXR2	17	7494547	7518215	41	0.00468995	rs1641546	0.0002386	39	0.0298997	rs858527	0.001473	45	0.261738	rs149932962	0.07229	98	0.420579	rs1641546	0.03328	46	0.42957	rs888110	0.0581543	0.00801567
CORO1A	16	30194730	30200397	3	3.1e-05	rs35900366	9.524e-05	1	0.771229	rs35900366	0.7953	6	0.552448	rs72791248	0.1875	8	0.828172	rs116214331	0.2816	6	0.606394	rs35900366	0.257592	0.00801729
LIMK2	22	31608249	31676066	132	0.000869999	rs577403552	0.0006823	131	0.978022	rs140077654	0.1224	165	0.424575	rs188937238	0.02655	225	0.0202898	rs5997933	0.01095	163	0.92008	rs13056485	0.0124908	0.00811061
PCLO	7	82383320	82792197	1268	0.0098899	rs71522631	0.0005502	933	0.108891	rs73180518	0.002477	1403	0.0647194	rs73171356	4.549e-05	2185	0.103896	rs2888018	0.0006947	1208	0.933067	rs73161207	0.00555735	0.00812108
ADAM22	7	87563565	87832204	511	0.0792992	rs10268574	0.001676	502	0.0162398	rs10229877	0.000209	548	0.464535	rs34545132	0.005531	896	0.473526	rs10269677	0.001204	488	0.0238798	rs73202393	0.000105578	0.00812776
SENP8	15	72406598	72433311	39	0.244755	rs113430359	0.01884	40	0.0846092	rs12901886	0.02192	45	0.288711	rs60305971	0.1304	86	0.0191798	rs113820312	0.01135	40	0.0590694	rs13858	0.0250439	0.00813528
URAHP	16	90106168	90114191	38	0.0139299	rs3743824	0.007241	35	0.667333	rs61734731	0.05228	55	0.00424996	rs12596885	0.0009615	76	0.99001	rs60854142	0.04559	56	0.173826	rs55799444	0.0138002	0.00815628
RAB34	17	27041298	27045286	3	0.000132	rs11545699	0.0002955	2	0.672328	rs75638893	0.402	4	0.386613	rs143463372	0.0963	5	0.232767	rs116140366	0.1228	3	0.86014	rs61324630	0.39393	0.00821524
RNF123	3	49726949	49758962	45	0.722278	rs35620248	0.06566	29	0.0459195	rs12496226	0.02625	52	0.00470995	rs12381242	0.003008	88	0.644356	rs77858057	0.0373	52	0.0684393	rs549664712	0.0327429	0.00823142
SNAP91	6	84262604	84419127	317	0.0115299	rs13200250	0.003063	310	0.122877	rs12662037	0.01673	393	0.231768	rs116842528	0.001343	723	0.534466	rs111753218	0.01684	329	0.0392996	rs140369334	0.000700171	0.00823812
CDK2AP2	11	67273960	67276199	1	0.0774492	rs187921848	0.07704	1	0.00793992	rs1871044	0.008004	5	0.0658593	rs144468375	0.03094	5	0.83017	rs11548606	0.2322	NA	NA	NA	NA	0.00828732
MYBPC3	11	47352956	47374253	42	0.0161298	rs10769254	0.003991	35	0.322677	rs11570067	0.01404	46	0.00854991	rs11570050	0.001895	80	0.865135	rs11570047	0.02713	45	0.180819	rs568938221	0.0211186	0.00829149
GOLGA8A	15	34671269	34729667	28	0.00533995	rs138941581	0.00126	NA	NA	NA	NA	64	0.0469195	rs8035956	0.0001588	66	0.140859	rs151045941	0.0006474	215	0.956044	rs2644235	0.0628796	0.008309
SMARCA4	19	11071597	11172958	234	6.89999e-05	rs12608948	4.713e-05	143	0.243756	rs75014601	0.01593	272	0.949051	rs78692706	0.02644	449	0.441558	rs146443678	0.008066	279	0.996004	rs11668554	0.0366843	0.00834017
RUNX2_2	6	45390313	45518819	246	0.117882	rs73737447	0.000363	168	0.662338	rs145965401	0.05896	272	0.0171798	rs1934328	0.0004321	500	0.0661793	rs35405209	0.0001411	240	0.0793492	rs79102660	0.00246937	0.00835979
TKT	3	53258722	53290130	156	0.000396	rs12487632	0.0001882	165	0.414585	rs549993750	0.07603	170	0.40959	rs10433617	0.01862	223	0.546454	rs199886104	0.02232	171	0.192807	rs77351539	0.0153169	0.00839364
SYTL2	11	85405264	85522202	289	0.00033	rs290191	2.151e-05	191	0.286713	rs678376	0.03515	339	0.784216	rs76182923	0.006217	364	0.141858	rs60389124	0.01748	318	0.673327	rs112128501	0.0102479	0.00839555
AGAP2	12	58118075	58135944	24	0.00257997	rs2269720	0.00245	22	0.0391996	rs12318065	0.01835	23	0.679321	rs75960044	0.1056	48	0.424575	rs199546118	0.01299	28	0.244755	rs2301551	0.0406413	0.00843842
SCMH1	1	41492870	41707815	592	0.000118	rs574190832	4.118e-06	485	0.743257	rs61781829	0.1661	589	0.152847	rs200132114	0.006197	810	0.612388	rs186487570	0.00495	587	0.874126	rs113895818	0.0275575	0.00846844
CCDC63	12	111284763	111345339	190	0.0248198	rs12308836	0.00165	99	0.121749	rs12825471	0.02667	149	0.0249298	rs11065749	0.005966	285	0.110889	rs11065744	0.0001009	175	0.859141	rs118043772	0.00934071	0.00846919
NME1	17	49230919	49239450	36	0.832168	rs62063054	0.09252	28	0.001019	rs11556835	0.0001759	34	0.0507295	rs117212215	0.003857	55	0.541459	rs75233941	0.01961	33	0.308691	rs2318784	0.0428867	0.00848006
SLX4	16	3631183	3661585	87	0.904096	rs35214951	0.1436	82	0.123876	rs532812559	0.02736	94	0.0919691	rs144608270	0.004854	207	0.376623	rs75891664	0.02326	96	0.001861	rs112955563	0.0007817	0.00850401
OPALIN	10	98102974	98119122	59	0.487512	rs11188726	0.1153	47	0.0746893	rs2146393	0.02779	59	0.0202998	rs112992153	0.0009865	98	0.0285997	rs10748671	0.001452	60	0.343656	rs78923574	0.0534223	0.00854115
MGC57346	17	43697711	43715329	37	0.000711999	rs62066125	0.000517	NA	NA	NA	NA	45	0.852148	rs72834527	0.2492	62	0.244755	rs138587819	0.003343	39	0.237762	rs139728453	0.0373347	0.00859223
ACLY	17	40023178	40075272	100	0.0164198	rs76785066	4.869e-05	64	0.16983	rs142864763	0.02721	110	0.0610894	rs36034413	0.004892	172	0.982018	rs539719145	0.1217	106	0.0438296	rs7212183	0.00211019	0.00859617
WRAP73	NA	NA	NA	NA	NA	NA	NA	NA	NA	NA	NA	73	0.798202	rs180862162	0.06221	121	0.000467	rs3765690	7.449e-05	43	0.495504	rs12408890	0.040682	0.00859777
PLN	6	118869441	118881587	22	0.000349	rs9489436	0.0001481	18	0.872128	rs503031	0.1943	22	0.243756	rs9489436	0.03614	40	0.122877	rs113254931	0.005397	22	0.807193	rs503031	0.119169	0.00861782
ADAMTS19	5	128796102	129074376	784	0.000715999	rs32819	2.837e-06	741	0.621379	rs72663401	0.005054	826	0.356643	rs5871355	0.008633	1492	0.100899	rs148184017	0.001853	824	0.465534	rs116173415	0.00904284	0.00869438
TUBG2	17	40811265	40819024	13	0.00191998	rs4306571	3.758e-05	9	0.578422	rs2292750	0.4369	17	0.468531	rs185788871	0.01703	37	0.0210098	rs4306571	0.009876	18	0.686314	rs376456859	0.0732532	0.00873452
EGLN1	1	231499496	231560790	305	0.0300797	rs576195416	0.005975	286	0.556444	rs79820597	0.02546	308	0.0148199	rs2739508	0.004691	392	0.120879	rs188879504	0.007525	326	0.250749	rs58696423	0.0252911	0.00874716
CRHR1	17	43697709	43913194	1036	0.000680999	rs12938476	0.0001858	130	0.108891	rs11079711	0.002358	1097	0.86014	rs2664008	0.04604	1364	0.559441	rs114572152	0.000778	1035	0.210789	rs34240571	0.018584	0.00874969
PRM1	16	11374692	11375192	1	0.997003	rs737008	0.9984	1	0.000386	rs737008	0.0004113	1	0.266733	rs737008	0.2712	4	0.574426	rs114290778	0.3108	1	0.127872	rs737008	0.110173	0.00876452
PPAN-P2RY11	19	10216898	10226064	1	0.00495995	rs117444454	0.005242	NA	NA	NA	NA	33	0.0545595	rs2305792	0.0273	51	0.514486	rs77319588	0.0208	47	0.260739	rs118041227	0.00162823	0.00876998
DIAPH3-AS2	13	60718831	60727639	16	0.4995	rs73203979	0.05605	14	0.0482995	rs7320240	0.0208	17	0.0729193	rs7320240	0.01293	22	0.00517995	rs7981514	0.002164	14	0.829171	rs374446160	0.231784	0.00877741
NPM2	8	21881620	21894408	27	0.00197998	rs7818819	0.001726	7	0.767233	rs117191475	0.4793	30	0.0276997	rs143292073	0.003741	60	0.383616	rs144741140	0.007318	30	0.468531	rs6994134	0.0109663	0.00878315
USP17L15	NA	NA	NA	NA	NA	NA	NA	NA	NA	NA	NA	NA	NA	NA	NA	NA	NA	NA	NA	2	0.00879991	rs149253543	0.00185222	0.00879991
RIMBP2	12	130880680	131002410	507	0.408591	rs4522206	9.576e-05	469	0.00581994	rs2063812	0.0006924	568	0.944056	rs873148	0.01487	798	0.00506995	rs884255	0.0001961	575	0.673327	rs61935950	0.00991955	0.00886398
HTATSF1P2	6	3020389	3025005	44	0.0432696	rs6905363	0.004094	35	0.0554394	rs111569549	0.01728	49	0.367632	rs190908853	0.0257	59	0.0298297	rs62392504	0.001315	44	0.291708	rs376470361	0.0289429	0.00887216
CDKN1C	NA	NA	NA	NA	NA	NA	NA	NA	NA	NA	NA	3	0.0135699	rs34289096	0.02195	6	0.425574	rs550978405	0.1426	3	0.0333097	rs143992355	0.00297968	0.00887943
SPC24	19	11257830	11266484	42	0.322677	rs62129140	0.02562	35	0.000960999	rs2421205	5.603e-05	49	0.0483095	rs34786681	0.004842	66	0.918082	rs76078727	0.1033	54	0.559441	rs111282584	0.0541222	0.00888842
ARF3	12	49329991	49351252	71	0.776224	rs141240938	0.08566	46	0.346653	rs11831294	0.09268	61	0.244755	rs2228417	0.02026	68	0.00204998	rs4760668	0.0003025	73	0.0571394	rs708242	0.00527556	0.00890461
HEXA	15	72635777	72668520	57	0.256743	rs78336116	0.01167	53	0.126873	rs12904378	0.0387	81	0.367632	rs146712568	0.056	95	0.00842992	rs2288258	0.0002277	56	0.0767792	rs2303448	0.0090542	0.0089338
DCC	18	49866541	51062273	4880	0.00167998	rs145387101	0.0002399	4339	0.448551	rs146806691	0.0004737	5630	0.0394196	rs1822448	0.0004914	6894	0.567433	rs73957622	3.651e-05	5152	0.460539	rs3862683	3.84772e-05	0.00894323
ZBTB5	9	37438099	37465407	45	0.0139699	rs17502738	0.002349	30	0.183816	rs309445	0.02025	47	0.0557594	rs35037575	0.039	83	0.874126	rs114551206	0.0867	45	0.0621494	rs7039333	0.018171	0.00895601
HMGA2	12	66218239	66360071	255	0.000154	rs1038196	1.359e-09	189	0.803197	rs117982783	0.04802	251	0.884116	rs11175981	0.03131	377	0.174825	rs145107570	0.006212	237	0.408591	rs199608961	0.0105813	0.00898234
LOC100128505	9	119266561	119324572	216	0.00340997	rs10983205	2.213e-06	218	0.13986	rs11280613	0.04508	218	0.300699	rs147501696	0.02867	352	0.231768	rs34222127	0.003646	245	0.236763	rs56991011	0.0237256	0.00902832
FAM160B1	10	116581502	116659586	235	0.468531	rs111273310	0.0355	208	0.230769	rs111273310	0.01615	273	0.198801	rs74158068	0.009988	421	0.00272997	rs10885614	0.0007298	234	0.134865	rs138429799	0.0301628	0.00906366
SIPA1L3	19	38397860	38699012	868	0.00179998	rs12972415	7.914e-05	929	0.0501595	rs190600672	0.0004909	996	0.244755	rs62120132	0.001506	1264	0.543457	rs117861898	0.008187	931	0.668332	rs187914358	0.0141711	0.0091525
OR51F1	11	4790208	4791147	17	0.0924091	rs11033801	0.06768	3	0.364635	rs117939637	0.1719	18	0.588412	rs117939637	0.006966	21	0.0706093	rs147618500	0.02039	16	0.00574994	rs11033801	0.00509549	0.00917105
UBE2L6	11	57319127	57335803	49	0.180819	rs12364489	0.003859	46	0.00213998	rs2234412	0.0008537	55	0.605395	rs72925976	0.01497	75	0.655345	rs2729371	0.003636	47	0.0525295	rs2649649	0.0171868	0.00918253
LOC102723769	NA	NA	NA	NA	NA	NA	NA	NA	NA	NA	NA	NA	NA	NA	NA	NA	NA	NA	NA	4	0.00919991	rs558214609	0.0167826	0.00919991
SENP3-EIF4A1	17	7465308	7482324	42	0.0914391	rs4542712	0.002148	35	0.00170998	rs12939472	0.0002831	45	0.566434	rs4968212	0.06105	62	0.338661	rs376146801	0.02259	42	0.26973	rs183855978	0.0879527	0.00920309
LOC103091866	1	149576261	149672983	1	0.942058	rs61809779	0.9499	1	0.0701893	rs61809779	0.06976	1	0.00304997	rs61809779	0.00297	1	0.480519	rs61809779	0.4737	12	0.0836092	rs61809779	0.0233489	0.00921249
OR5J2	11	55944093	55945032	1	0.232767	rs4489763	0.2598	1	0.146853	rs4489763	0.1478	1	0.0250197	rs4489763	0.02494	5	0.118881	rs138209213	0.01815	1	0.0798592	rs4489763	0.0795881	0.00922597
LAT	16	28996146	29002104	5	0.181818	rs9929088	0.02622	12	0.000628999	rs41280846	0.0006086	14	0.448551	rs77460148	0.1127	13	0.569431	rs73535859	0.05238	15	0.27972	rs56197241	0.0415277	0.00926632
MIR548AA1	1	100154610	100178513	63	0.126873	rs4567298	0.02401	51	0.183816	rs12040070	0.00379	58	0.972028	rs4908006	0.0926	103	0.0336797	rs11166304	0.01148	61	0.0108099	rs10875242	0.00458656	0.00933086
SNUPN	15	75890423	75918719	53	0.465534	rs71401697	0.06078	56	0.00320997	rs148510204	0.001191	63	0.266733	rs113333819	0.0726	83	0.205794	rs28372916	0.06774	63	0.100899	rs4886450	0.00739467	0.00934914
ALB	4	74269971	74287129	38	0.243756	rs7678298	0.02385	27	0.106893	rs7670092	0.05881	37	0.148851	rs7670092	0.08439	51	0.0857591	rs2236766	0.02111	33	0.0249998	rs7678298	0.0104126	0.00937932
NXPH4	12	57610577	57620232	16	0.856144	rs11612037	0.2235	27	0.00652993	rs7489208	0.001721	17	0.87013	rs7489208	0.254	38	0.172827	rs68176600	0.02036	23	0.0099199	rs7311958	0.00414307	0.00939854
CRK	17	1324646	1359561	73	0.0111399	rs79151873	0.0002746	74	0.00747993	rs12944951	0.001578	105	0.238761	rs71357198	0.001595	191	0.463536	rs116108584	0.01053	114	0.905095	rs55740849	0.132875	0.00940394
PPP4C	16	30087383	30096695	5	0.000764999	rs12447915	0.000665	7	0.143856	rs12445768	0.0992	13	0.22977	rs72791226	0.08376	31	0.787213	rs147760526	0.1317	12	0.41958	rs11861842	0.107073	0.00940799
CYP19A1	15	51500253	51630795	354	0.275724	rs2289107	0.006711	310	0.432567	rs17602308	0.004954	400	0.407592	rs16953058	0.01929	660	0.263736	rs545247348	0.001755	369	0.000667999	rs56170250	0.000120722	0.00957278
ETF1	5	137841781	137878989	68	0.00165998	rs154073	0.0004848	33	0.397602	rs77796751	0.07269	81	0.148851	rs70982719	0.006118	110	0.120879	rs11738208	0.002536	82	0.722278	rs75827963	0.0352497	0.00958283
PPP1R13B	14	104200087	104313927	249	0.909091	rs117222583	0.05337	280	0.915085	rs143368922	0.045	304	0.00161998	rs4906374	0.0007182	544	0.124875	rs139847113	0.004742	280	0.0509995	rs74820498	0.00205477	0.00958681
ZNF713	7	55980330	56008433	86	0.00524995	rs148621665	0.001085	73	0.64036	rs143521145	0.06564	94	0.353646	rs148739700	0.02293	100	0.153846	rs189520222	0.001528	80	0.0469795	rs4947532	0.000448172	0.00959477
C14orf37	14	58470807	58618847	492	0.543457	rs150566056	0.007732	351	0.313686	rs12587506	0.004945	492	0.382617	rs33969627	0.01595	728	0.0360996	rs6573184	0.001148	499	0.00365996	rs12889120	0.000443759	0.00961404
MTX1	1	155178489	155183630	5	0.000663999	rs2974935	0.0003397	3	0.969031	rs760077	0.8793	6	0.371628	rs760077	0.1403	6	0.661339	rs59833239	0.2226	5	0.0548595	rs2974935	0.0221173	0.00965825
C2orf80	2	209030070	209054773	106	0.130869	rs1545356	0.00612	91	0.195804	rs13414543	0.006456	115	0.673327	rs10202532	0.05012	187	0.212787	rs11898181	0.002342	123	0.00236998	rs1374208	0.000940787	0.00967801
GGTA1P	9	124217318	124262306	146	0.318681	rs10818557	0.0119	120	0.00025	rs1970461	2.329e-05	161	0.240759	rs55797806	0.01029	249	0.45954	rs140400887	0.002823	161	0.988012	rs140559033	0.0323449	0.00968402
LGALS8-AS1	1	236686368	236687808	5	0.00461995	rs3754245	0.0001504	4	0.918082	rs3754245	0.6313	3	0.0230198	rs3820564	0.007764	6	0.464535	rs113873341	0.08424	6	0.194805	rs10925159	0.0183205	0.00978109
LIPG	18	47088426	47119278	76	0.686314	rs117974940	0.06414	60	0.000689999	rs113952389	0.0001022	87	0.957043	rs181318095	0.02344	209	0.103896	rs73430282	0.007465	76	0.187812	rs3744841	0.0118028	0.00978709
SLC6A5	11	20620945	20676610	226	0.387612	rs141562584	0.007636	235	0.0487595	rs12222012	0.00241	301	0.00592994	rs1945778	0.000997	348	0.656344	rs191877251	0.01391	277	0.120879	rs7115488	0.00439123	0.00982393
CLDN10-AS1	13	96131697	96186164	329	0.000459	rs4466958	8.474e-05	290	0.178821	rs6492794	0.08475	349	0.146853	rs4439627	0.002012	429	0.85015	rs144483827	0.04419	339	0.869131	rs143926268	0.00611717	0.00983494
DIAPH3	13	60239720	60738119	1328	0.270729	rs148703981	0.00296	1183	0.141858	rs9538494	0.007712	1291	0.117882	rs143668944	0.001325	1504	0.00419996	rs151013670	0.0001118	1355	0.468531	rs139472286	0.0153964	0.00983691
GRINA	8	145064225	145067583	2	0.00305997	rs9100	0.002934	3	0.314685	rs67714660	0.3177	4	0.163836	rs75138349	0.1121	9	0.0905291	rs115289032	0.002372	5	0.626374	rs187720814	0.25532	0.00986514
DNMT1	19	10244021	10305755	71	0.000722999	rs61750053	0.0002045	125	0.675325	rs16999593	0.1431	127	0.692308	rs148147704	0.03457	199	0.848152	rs73013028	0.01831	124	0.0313497	rs117068853	0.000326928	0.00989703
LOC101928035	16	74226290	74249420	64	0.398601	rs78406233	0.02108	52	0.66034	rs150930231	0.01718	72	0.851149	rs7191483	0.1965	95	0.000243	rs34555369	6.212e-05	67	0.165834	rs7189537	0.00922364	0.00992749
ADAM32	8	38965049	39142436	411	0.0636894	rs117415437	0.001565	369	0.0360496	rs73606713	0.01068	512	0.147852	rs79848448	4.703e-05	795	0.261738	rs115076362	0.01029	402	0.101898	rs4292655	0.0155104	0.00994701
GSTP1	11	67351065	67354124	10	0.095549	rs749174	0.07241	11	0.000349	rs749174	0.0001259	14	0.56044	rs675554	0.1389	22	0.558442	rs762803	0.04618	12	0.87013	rs369524115	0.302428	0.00996777
PEX6	6	42931610	42946981	56	0.163836	rs2395943	0.03786	48	0.0402796	rs12524654	0.008489	59	0.110889	rs141238034	0.005083	86	0.546454	rs549866907	0.06698	53	0.0227198	rs2395943	0.0089701	0.00997092
ARL4D	17	41476352	41478504	5	0.000673999	rs12946015	4.971e-05	6	0.460539	rs12451473	0.1961	7	0.18981	rs12451473	0.07005	10	0.187812	rs3179285	0.004	5	0.821179	rs3179285	0.412069	0.00997197
SH2B2	7	101928352	101962178	77	0.118881	rs803096	0.0007017	14	0.77023	rs2960261	0.2612	81	0.000981999	rs200172159	1.755e-05	131	0.346653	rs182754377	0.01144	98	0.292707	rs803092	0.0186533	0.00999997
DISP1	1	222988430	223179337	595	0.0523895	rs76432300	0.001588	527	0.914086	rs35681724	0.07264	682	0.095409	rs71644720	0.01151	936	0.348651	rs116787287	0.01345	669	0.00583994	rs2609379	2.24366e-05	0.0101349
MIR656	NA	NA	NA	NA	NA	NA	NA	NA	NA	NA	NA	1	0.0222398	rs58834075	0.02318	1	0.948052	rs58834075	0.955	1	0.0108599	rs58834075	0.0101847	0.0101917
CLMN	14	95648275	95786245	539	0.220779	rs56043670	0.003376	390	0.384615	rs10130446	0.02904	553	0.0432696	rs7493473	0.0006191	744	0.215784	rs139100062	0.0005045	537	0.0118899	rs2883063	5.18235e-05	0.0102277
DRG2	17	17991180	18011299	32	0.00282997	rs2974998	0.002258	40	0.609391	rs2975005	0.1741	40	0.226773	rs4924836	0.03588	86	0.221778	rs150706450	0.01454	37	0.108891	rs77885002	0.0407233	0.0102409
MIR548D1	1	100154610	100178513	63	0.136863	rs4567298	0.02401	51	0.180819	rs12040070	0.00379	58	0.979021	rs4908006	0.0926	103	0.0358096	rs11166304	0.01148	61	0.0108999	rs10875242	0.00458656	0.0102501
GFY	NA	NA	NA	NA	NA	NA	NA	NA	NA	NA	NA	6	0.00470995	rs4801798	0.002753	7	0.244755	rs4802605	0.04841	6	0.200799	rs145602134	0.0910616	0.0102795
CDKN2C	1	51434366	51440309	10	3.1e-05	rs3176459	9.423e-14	5	0.923077	rs1043141	0.5772	10	0.74026	rs41285700	0.08914	16	0.527473	rs3176452	0.05846	8	0.852148	rs3176471	0.266789	0.0102982
TNFAIP6	2	152214105	152236562	59	0.914086	rs148504574	0.04637	73	0.00935991	rs34954281	0.0006115	68	0.0135599	rs75454385	0.002981	103	0.461538	rs188891790	0.03054	78	0.177822	rs114631825	0.00164243	0.0102983
PXK	3	58318616	58411854	423	0.00679993	rs6796069	0.0008189	119	0.728272	rs11714515	0.2712	431	0.190809	rs113485673	0.006044	637	0.0372696	rs77825960	0.0009368	410	0.270729	rs140203295	0.0347995	0.0103078
ADCY6	12	49159974	49182820	41	0.00928991	rs117201145	0.0009193	2	0.37962	rs2446997	0.2499	40	0.302697	rs11168733	0.08601	73	0.272727	rs140866554	0.003506	35	0.0328997	rs11168737	0.025575	0.0103406
C11orf70	11	101918168	101955291	89	0.0122999	rs199765887	0.0003097	81	0.24975	rs11824945	0.04242	96	0.275724	rs72970296	0.007908	116	0.217782	rs141042667	0.001593	89	0.0519495	rs545508607	0.014656	0.0103438
STYK1	12	10771537	10826891	162	0.565435	rs145388193	0.04478	140	0.0722993	rs10772347	0.02732	155	0.0613494	rs1993498	0.01691	303	0.0203898	rs34345175	0.0002839	178	0.187812	rs71451794	0.0238059	0.0103598
SMTNL1	11	57310113	57317747	15	0.12987	rs2848638	0.06592	14	0.00535995	rs2729367	0.003243	14	0.782218	rs138010698	0.3925	21	0.749251	rs17151962	0.02934	15	0.0235798	rs538473583	0.0128877	0.0103713
NARR	17	27043010	27044908	3	0.000153	rs11545699	0.0002955	2	0.634366	rs75638893	0.402	4	0.408591	rs143463372	0.0963	2	0.294705	rs61324630	0.1252	3	0.823177	rs61324630	0.39393	0.0103719
LOC101929760	22	31731334	31734007	6	0.00722993	rs182634942	0.003924	3	0.935065	rs131209	0.5532	7	0.0636594	rs150418532	0.03608	11	0.115884	rs9606831	0.03459	5	0.193806	rs34623833	0.0241649	0.0104053
MEA1	6	42979966	42981618	4	0.298701	rs11751058	0.04107	2	0.0945791	rs35628750	0.03213	4	0.00401996	rs35628750	0.00627	1	0.836164	rs60622781	0.8535	3	0.101898	rs11751058	0.0428239	0.0104133
PCMTD1	8	52730134	52811746	330	0.0390896	rs34942203	0.0002035	249	0.303696	rs79888268	0.0438	362	0.638362	rs72639746	0.002027	402	0.101839	rs73592242	0.009874	329	0.0125599	rs9643465	0.00392401	0.0104258
KCNQ5	6	73331570	73908573	1555	0.001024	rs7744813	1.946e-08	1493	0.153846	rs16882934	0.000385	1850	0.163836	rs6916116	0.000157	2579	0.563437	rs78950255	0.002734	1629	0.673327	rs1573057	0.00114849	0.0104987
SLC35G6	17	7384720	7386383	6	0.00450995	rs8065577	0.002081	5	0.0601894	rs3760422	0.03569	7	0.622378	rs4491591	0.2818	8	0.346653	rs4491591	0.06603	5	0.167832	rs3760422	0.00383615	0.0105261
SLFNL1-AS1	1	41480261	41509562	103	0.000158	rs1138293	8.655e-06	85	0.673327	rs182364075	0.1461	103	0.14985	rs41311146	0.005761	120	0.658342	rs16827835	0.06296	96	0.937063	rs74696891	0.0607514	0.0105302
FBP1	9	97365420	97402531	142	0.0820492	rs1769257	0.006555	117	0.998002	rs142033064	0.2038	174	0.0847092	rs1410972	0.01608	251	0.377622	rs550003119	0.02478	138	0.00376996	rs7867069	0.000119909	0.0105597
LSM14A	19	34663351	34720420	165	0.00137999	rs3119810	3.337e-05	133	0.683317	rs146321482	0.06547	159	0.248751	rs73929370	0.03377	199	0.982018	rs35873065	0.1461	156	0.0429096	rs11671915	0.0113183	0.0105665
CHMP4B	20	32399109	32442173	45	0.00163998	rs531231514	0.0001368	38	0.0820092	rs2626522	0.0265	46	0.102899	rs2747536	0.04576	138	0.841159	rs62209626	0.04835	50	0.854146	rs6120386	0.0994697	0.0106099
ATPAF2	17	17921333	17942480	21	0.00114999	rs2955383	0.000748	36	0.893107	rs117739515	0.2192	22	0.247752	rs144199967	0.02471	59	0.154845	rs7224047	0.02276	23	0.252747	rs11652819	0.159622	0.0106212
SREBF1	17	17714662	17740325	29	0.00167998	rs12450799	0.000909	12	0.864136	rs13306741	0.401	48	0.739261	rs2229591	0.1718	108	0.162837	rs114978947	0.003322	51	0.0574494	rs35763683	0.021645	0.0106807
ALDH1B1	9	38392660	38398662	27	0.342657	rs10973781	0.006936	19	0.0139799	rs10758494	0.006617	29	0.00788992	rs2228093	0.004767	32	0.378621	rs80291678	0.07087	27	0.702298	rs74363930	0.0860001	0.0106881
FCHO1	19	17858526	17899377	104	0.0132199	rs12971350	0.0004415	84	0.0858291	rs4808095	0.0331	161	0.712288	rs1423095	0.03799	195	0.868132	rs147868839	0.01096	142	0.0143799	rs726909	0.000254908	0.0107168
FAM161B	14	74399694	74417117	69	0.000268	rs11159050	9.706e-05	63	0.220779	rs7146634	0.008913	82	0.886114	rs7159394	0.08003	116	0.470529	rs75730360	0.004751	76	0.410589	rs35497668	0.0234566	0.010746
MRPL45P2	17	45527592	45569986	142	0.000221	rs200818591	1.147e-05	145	0.22977	rs9913206	0.02323	138	0.909091	rs117926900	0.2095	163	0.322677	rs147223726	0.0116	180	0.682318	rs72829678	0.0849224	0.010771
FAM187B	19	35715703	35719628	16	0.00199998	rs34873156	0.0009808	15	0.0666693	rs75987558	0.002165	20	0.398601	rs534706	0.02213	29	0.386613	rs531922	0.06835	17	0.495504	rs7255582	0.157821	0.0107841
SLC4A7	3	27414211	27525911	402	0.000155	rs6776318	0.0001018	293	0.896104	rs151011688	0.1246	435	0.95005	rs13068734	0.04356	510	0.296703	rs112870390	0.007622	397	0.261738	rs73048074	0.00921193	0.0108321
ARL16	17	79648223	79650954	6	0.00170998	rs7503637	0.001596	NA	NA	NA	NA	12	0.895105	rs118120685	0.2015	11	0.428571	rs12936025	0.127	12	0.0739793	rs7503637	0.0227943	0.0108523
AKAP3	12	4724673	4758213	154	0.0108799	rs60340560	0.002729	149	0.0292597	rs10849110	0.004424	142	0.822178	rs77060617	0.06815	240	0.498501	rs114607063	0.01926	170	0.0788292	rs10774255	0.00323769	0.0108593
MARCKSL1	NA	NA	NA	NA	NA	NA	NA	NA	NA	NA	NA	NA	NA	NA	NA	6	0.0108899	rs141916791	0.007252	NA	NA	NA	NA	0.0108899
CD47	3	107761940	107809935	98	0.0291797	rs190739050	0.01288	67	0.17982	rs4855618	0.05526	103	0.0408696	rs6781100	0.01132	163	0.460539	rs17827915	0.02145	95	0.104895	rs112750402	0.0120261	0.0109132
GRHPR	9	37422706	37436986	25	0.0354296	rs17885933	0.0001239	21	0.161838	rs78283405	0.032	29	0.0606694	rs2235096	0.007729	52	0.9001	rs16934118	0.1126	27	0.0332697	rs1057507	0.0200124	0.0109549
LOC100130964	8	39420630	39437653	59	0.146853	rs35574461	0.03486	45	0.0200898	rs61361938	0.008279	73	0.251748	rs62510559	0.07327	90	0.0405996	rs13268918	0.006372	64	0.348651	rs190397813	0.00524545	0.011024
RARB	3	25215822	25639422	1793	0.000616999	rs17523903	6.837e-08	1348	0.321678	rs6778300	0.004319	1884	0.13986	rs58611383	0.0002466	2930	0.483516	rs116218604	0.0008744	1779	0.787213	rs60997895	0.00207054	0.0110618
NADK2	5	36192690	36242381	105	0.743257	rs74517158	0.07545	156	0.0175598	rs78923858	0.003729	203	0.853147	rs200108309	0.04733	154	0.00214998	rs1816101	0.0001655	107	0.441558	rs563471437	0.0713562	0.0110653
CYTH2	19	48972464	48985571	29	0.00032	rs11882635	0.0002066	34	0.152847	rs1643481	0.08783	42	0.271728	rs116899012	0.0547	64	0.957043	rs7257081	0.0639	39	0.834166	rs73050916	0.244916	0.0110937
FAM57B	16	30035747	30042186	4	0.000946999	rs3814878	0.0008685	8	0.134865	rs11150584	0.07526	11	0.197802	rs72791208	0.1342	16	0.747253	rs139712201	0.0296	8	0.563437	rs74400203	0.141471	0.0111124
FGD4	12	32655040	32798984	577	0.288711	rs202066783	0.005765	460	0.315684	rs17538032	0.01027	536	0.164835	rs7136623	0.004904	890	0.688312	rs4931017	0.004328	598	0.00102999	rs80136669	7.67078e-05	0.0111228
HP08942	17	20978868	20993926	34	0.61039	rs12162150	0.05913	30	0.653347	rs138857933	0.1082	38	0.00217998	rs117227955	0.0008716	74	0.0562694	rs113731772	0.001093	38	0.217782	rs117303584	0.00585882	0.0111248
SMG1P7	16	70253483	70259936	2	0.000314	rs115130525	0.0003021	1	0.723277	rs75163261	0.7204	10	0.871129	rs55971559	0.4063	20	0.824176	rs185035176	0.2021	4	0.0653593	rs376158087	0.00576342	0.0111273
DNTT	10	98064084	98098321	95	0.140859	rs78467863	0.01191	73	0.220779	rs10786280	0.03656	100	0.00147999	rs10882772	0.0002458	207	0.296703	rs11188715	0.004183	104	0.782218	rs2146385	0.142976	0.011145
C17orf49	17	6918055	6920843	6	0.0811092	rs12449315	0.06528	3	0.18981	rs11078662	0.1581	6	0.539461	rs11078662	0.4429	11	0.875125	rs73979721	0.307	6	0.00146999	rs12449315	0.000206963	0.0111465
LOC54944	22	31742744	31747141	15	0.001058	rs9609263	0.001164	8	0.945055	rs150801510	0.3389	14	0.226773	rs529832590	0.007557	11	0.0699493	rs79323513	0.02814	13	0.677323	rs75042792	0.149234	0.0111884
FAT1	4	187508936	187644987	454	0.00831992	rs6823745	0.0002885	405	0.161838	rs180900140	0.004498	529	0.0607494	rs73015642	0.001107	723	0.450549	rs192045465	0.0003216	455	0.291708	rs75320418	0.00298008	0.0111941
ZNF391	6	27356523	27369227	81	0.0159098	rs79928864	0.001089	67	0.263736	rs192454838	0.1187	87	0.688312	rs4713091	0.09454	101	0.11988	rs6929652	0.01821	79	0.0311997	rs2206251	0.0194638	0.011231
ST7-AS2_1	7	116712125	116730835	30	0.00784992	rs138100168	0.003029	26	0.220779	rs17139321	0.03763	32	0.184815	rs2428288	0.003727	40	0.334665	rs2428288	0.008551	21	0.100899	rs9792051	0.0244883	0.0112406
CHCHD5	2	113342035	113346617	12	0.0214998	rs752992	0.00819	8	0.440559	rs3748024	0.227	13	0.0390996	rs41278942	0.0192	16	0.15984	rs12988699	0.01664	13	0.183816	rs374944383	0.00335502	0.0112872
ZNF785	16	30591993	30597092	4	0.0680893	rs71389473	0.04004	1	0.414585	rs74249949	0.4316	6	0.00226998	rs111813229	0.0008387	18	0.815185	rs148651854	0.08128	4	0.208791	rs71389473	0.0256013	0.011305
KLF11	2	10183681	10194963	33	0.00736993	rs139638572	0.002586	19	0.294705	rs11687357	0.1178	37	0.0778592	rs72786610	0.00397	47	0.132867	rs150051327	0.01257	34	0.487512	rs114498686	0.0873172	0.0113386
SPATA31D4	9	84543342	84549913	1	0.241758	rs201894691	0.2279	1	0.0104699	rs151243434	0.01022	1	0.10989	rs201894691	0.1045	1	0.608392	rs201874239	0.6367	1	0.0648794	rs201894691	0.0650485	0.0113567
ST3GAL3	1	44173203	44396837	546	0.381618	rs61768434	0.0007713	473	0.0154898	rs3791056	0.0005608	651	0.562438	rs12116672	0.01522	958	0.00370996	rs77075204	1.778e-05	549	0.892108	rs12116672	0.00257339	0.011374
TTC19	17	15902693	15932723	82	0.000788999	rs3826360	8.433e-05	90	0.228771	rs2302414	0.01853	93	0.244755	rs113691771	0.002655	178	0.526474	rs543199910	0.0006067	92	0.473526	rs72821769	0.0962131	0.011381
EPHA6_1	3	96533424	97467786	1310	0.0399696	rs114583170	0.001761	1357	0.116883	rs1009521	0.002436	1982	0.508492	rs9822314	0.005353	4185	0.0886791	rs75705161	0.0001218	1319	0.0524895	rs9289445	0.0019484	0.0114121
AZI2	3	28363843	28390618	30	0.0110599	rs17696025	0.001876	26	0.227772	rs10695411	0.08768	34	0.0208098	rs17695884	0.004372	88	0.689311	rs144193118	0.01021	28	0.30969	rs78887622	0.142323	0.0115061
KIAA0556	16	27561467	27791692	259	0.354645	rs72788550	0.01293	93	0.255744	rs74560034	0.07206	279	0.00126	rs233467	0.0002918	708	0.296703	rs12921417	0.005144	292	0.331668	rs16976984	0.00862793	0.0115449
PTPMT1	11	47586981	47595013	7	0.000849999	rs7945473	0.002805	3	0.648352	rs7945473	0.243	7	0.131868	rs11039300	0.02852	19	0.272727	rs73461797	0.02008	8	0.569431	rs11039300	0.148019	0.011573
LINC00924	15	95976321	96051076	238	0.000353	rs12910352	1.419e-05	153	0.134865	rs117769707	0.01707	250	0.865135	rs148593123	0.01096	376	0.481518	rs1424741	0.0003131	208	0.57043	rs76108951	0.0159096	0.0115918
CASC5	15	40886446	40954881	149	0.00166998	rs11855923	0.001419	151	0.0384896	rs35884042	0.01024	159	0.344655	rs117446933	0.01957	279	0.616384	rs73394788	0.05096	153	0.832168	rs12148454	0.0299749	0.0116271
GPR31	6	167570359	167571319	2	0.724276	rs35182330	0.4903	NA	NA	NA	NA	2	0.642358	rs35182330	0.3639	2	0.000197	rs6902566	0.0004189	3	0.583417	rs146361438	0.293524	0.0116478
SLC25A28	10	101370274	101380221	20	0.0098599	rs7076270	0.01073	20	0.0096099	rs1332103	0.002738	21	0.939061	rs17494319	0.5042	29	0.181818	rs113839965	0.01433	23	0.705295	rs10159508	0.382855	0.01166
JRKL	11	96123157	96126727	5	0.344655	rs3842515	0.09573	3	0.000304	rs4753751	0.0002329	9	0.300699	rs146352696	0.06036	4	0.537463	rs11549459	0.1865	5	0.675325	rs3842515	0.338024	0.0116776
KIAA1024L	5	129083883	129100756	60	0.0120599	rs7708378	0.0009501	48	0.337662	rs28694082	0.1307	61	0.364635	rs4836471	0.09186	81	0.0142299	rs530856647	0.003978	60	0.541459	rs72792864	0.112501	0.0116812
DUSP3	17	41843488	41856368	34	0.105894	rs1230403	0.03029	17	0.624376	rs4792913	0.4097	40	0.63037	rs112333030	0.2313	72	0.00695993	rs59427840	0.002076	37	0.0396896	rs4792911	0.0243312	0.0117318
LOC100287944	12	106890187	107168609	658	0.00202998	rs78676546	0.0003719	504	0.150849	rs369776820	0.007365	630	0.163836	rs11113075	0.006283	1065	0.909091	rs116822187	0.007947	683	0.253746	rs368805949	0.0055981	0.0117736
SKI	1	2160133	2241652	24	0.00341997	rs115236209	0.002216	1	0.131868	rs16824947	0.1356	262	0.102897	rs6682916	0.001959	295	0.538462	rs10910035	0.001816	254	0.464535	rs1809822	0.0129158	0.0117975
SBDSP1	7	72299951	72307978	13	0.197802	rs148103177	0.04478	13	0.42957	rs61339991	0.1371	14	0.713287	rs67288135	0.1834	30	0.000573999	rs563425659	8.186e-05	15	0.334665	rs28505075	0.0777342	0.0118219
DNM2	19	10828728	10942586	191	0.00103999	rs714307	0.0002463	236	0.0458495	rs77378520	0.005037	353	0.918082	rs117911564	0.03245	475	0.26973	rs78946126	0.006419	366	0.986014	rs575530381	0.0168635	0.011822
MAPT-IT1	17	43973148	43976164	21	0.000447	rs62056782	0.0004881	3	0.210789	rs3785878	0.07336	22	0.719281	rs3785878	0.06744	23	0.695305	rs140005016	0.04452	21	0.247752	rs7224541	0.0358332	0.0118441
POM121C	7	75046059	75115565	86	0.0279497	rs113160991	0.00105	33	0.292707	rs150527025	0.006288	153	0.114885	rs60932781	0.007275	90	0.2997	rs7796635	0.06627	157	0.0415396	rs236607	0.0033655	0.0118624
JMJD8	NA	NA	NA	NA	NA	NA	NA	NA	NA	NA	NA	6	0.0869991	rs187664088	0.06802	10	0.0128399	rs79687861	0.001206	3	0.24975	rs6597	0.0501722	0.011906
SUSD3	9	95820969	95847418	81	0.096499	rs59221745	0.007175	69	0.0129999	rs1131773	0.008169	106	0.273726	rs73514197	0.002427	162	0.0638994	rs10821060	0.0006039	99	0.536464	rs118105070	0.0359967	0.0119108
GCLM	1	94352589	94375012	65	0.851149	rs6703130	0.1968	44	0.000435	rs6667121	0.0002483	70	0.0659393	rs17879467	0.00375	90	0.634366	rs78023513	0.03148	60	0.761239	rs12410324	0.00578716	0.0119237
PKM	15	72491369	72523727	53	0.220779	rs111716715	0.03292	42	0.104895	rs12594297	0.02243	61	0.217782	rs8192402	0.02121	101	0.0191798	rs113856455	0.003256	50	0.122877	rs35603965	0.0395702	0.0119905
CAPNS1	19	36630917	36641255	21	0.00587994	rs7255180	0.002796	7	0.0113599	rs17879464	0.003177	25	0.744256	rs17887098	0.1705	24	0.509491	rs17878500	0.006728	20	0.46953	rs7249866	0.0983531	0.0119946
PAEP	9	138453603	138458622	10	0.0604294	rs3748205	0.0211	14	0.00898991	rs3748205	0.007093	20	0.787213	rs62578322	0.2932	24	0.161838	rs75568599	0.04484	20	0.171828	rs783774	0.0315044	0.0119946
LINC00518	6	10428017	10435055	20	0.00364996	rs56365413	0.0009022	13	0.250749	rs56365413	0.06932	20	0.317682	rs70991006	0.02293	27	0.312687	rs33923513	0.08485	20	0.130869	rs13207066	0.035389	0.0119984
LOC339298	18	73834952	73857210	94	0.237762	rs34535557	0.01075	104	0.0486695	rs10514202	0.005483	102	0.73027	rs182413570	0.02282	146	0.0108599	rs12957654	0.001608	103	0.131868	rs57174069	0.00522541	0.0121384
SPDYA	2	29033699	29073475	61	8.29999e-05	rs12185717	3.925e-05	54	0.8002	rs61458479	0.0192	64	0.4995	rs112239068	0.03361	154	0.624376	rs543622099	0.0157	59	0.587413	rs41291163	0.00295919	0.0121834
PMF1	1	156182778	156209868	90	0.0664193	rs1019282	0.0098	67	0.582418	rs1543294	0.006353	86	0.578422	rs147154088	0.002891	127	0.180819	rs114277420	0.01599	80	0.00301997	rs2758612	0.000718754	0.0122182
ACOXL	2	111490149	111875799	1120	0.103896	rs80221856	0.0003275	1029	0.0643294	rs3789107	0.001339	1181	0.558442	rs7573181	0.00339	1488	0.0173598	rs116558838	7.244e-05	1167	0.188811	rs116120586	0.00261241	0.0122286
FAM189B	1	155216995	155225274	22	0.00172998	rs116352080	0.001275	18	0.493506	rs12730000	0.4213	24	0.81019	rs878436	0.0514	33	0.993007	rs111254582	0.1746	24	0.0178198	rs734073	0.00632947	0.0122328
KRT78	12	53232745	53242778	20	0.0139099	rs12423300	0.007354	42	0.173826	rs2013335	0.04755	49	0.0591794	rs73305849	0.01906	70	0.236763	rs114504155	0.02875	44	0.361638	rs10876358	0.138954	0.0122409
CRYAB	11	111779343	111783937	6	0.0365496	rs14133	0.01688	5	0.519481	rs762550	0.1567	10	0.707293	rs762550	0.1223	9	0.00470995	rs11603779	0.001324	8	0.193806	rs762550	0.0378563	0.0122454
ZCWPW2	3	28431986	28566632	187	0.00716993	rs73046752	0.0003616	153	0.592408	rs13089663	0.1599	191	0.00582994	rs7633162	0.003405	452	0.932068	rs183403661	0.0615	188	0.532468	rs112295032	0.0552305	0.0122667
PPAN	19	10216898	10221975	1	0.00513995	rs117444454	0.005242	NA	NA	NA	NA	17	0.0752892	rs2305792	0.0273	24	0.516484	rs113592740	0.04325	21	0.288711	rs11559188	0.100544	0.0123114
DISC1FP1	11	89984399	90648220	2354	0.137862	rs7939894	0.0009363	2120	0.101709	rs499463	0.00384	2443	0.68032	rs61905288	0.00212	3674	0.00317997	rs10765334	4.132e-05	2284	0.40959	rs10830591	0.00589692	0.0123586
GTF2A1	14	81641795	81687575	94	0.00232998	rs2288497	0.0006183	75	0.907093	rs139830897	0.11	97	0.0187698	rs118170191	2.826e-05	163	0.432567	rs12878477	0.004313	94	0.727273	rs5810019	0.0440847	0.012396
ST6GALNAC4	9	130670164	130679305	4	0.00437996	rs35701259	9.245e-05	3	0.0254197	rs143530718	0.01675	29	0.628372	rs3780668	0.09512	41	0.8002	rs141595118	0.08059	25	0.223776	rs3780668	0.0513597	0.0124282
LOC100506746	4	87846045	87856002	12	0.105894	rs12508231	0.05256	12	0.328671	rs3035442	0.07962	17	0.0821492	rs10026594	0.04289	42	0.111888	rs148133280	0.004761	16	0.0392296	rs72613149	0.00654638	0.0124432
METTL1	12	58162350	58165914	4	0.00186998	rs10877013	0.001834	3	0.164835	rs77194942	0.0934	4	0.525475	rs77194942	0.1647	6	0.747253	rs10877013	0.1601	5	0.104895	rs703842	0.0713606	0.0125417
LOC100130899	22	40428335	40432581	7	0.0312797	rs9611254	0.00739	3	0.302697	rs6001722	0.1745	8	0.245754	rs17001585	0.02442	17	0.0771692	rs115443662	0.01825	8	0.0712493	rs7285314	0.0328784	0.0126075
DSG3	18	29027731	29058665	133	0.245754	rs116314667	0.001441	104	0.001086	rs16961977	5.592e-05	133	0.0706393	rs150764801	0.008156	191	0.963037	rs115261439	0.08011	114	0.706294	rs36032521	0.0364992	0.0126275
DCAF13P3	15	51236325	51238762	9	0.0120199	rs3784303	0.008178	8	0.360639	rs3784303	0.1324	10	0.63037	rs141910204	0.1259	14	0.729271	rs28452210	0.1963	10	0.00643994	rs7176496	0.00365039	0.0126341
BPIFC	22	32809833	32853373	214	0.756244	rs17691669	0.04517	146	0.338661	rs11409137	0.03511	218	0.133866	rs201540569	0.0003219	268	0.0837392	rs2076045	0.005719	213	0.00451995	rs2076046	0.00012027	0.01273
ZNF239	10	44051792	44070066	44	0.531469	rs140914003	0.01264	35	0.644356	rs117513280	0.094	48	0.0446696	rs7086537	0.01833	73	0.293706	rs55743958	0.009834	38	0.002898	rs9422540	0.00163592	0.0127593
CDKN2A	9	21967750	21994490	39	0.0201898	rs72693613	0.0001628	34	0.00861991	rs2518720	0.002867	42	0.287712	rs3731192	0.03026	73	0.628372	rs3731239	0.0409	50	0.415584	rs369627201	0.0113757	0.0127962
BCL2L11	2	111878490	111926022	94	0.116883	rs144775816	0.01462	66	0.0229398	rs6753785	0.004116	99	0.0264597	rs6734942	0.009848	282	0.384615	rs75543804	0.004577	86	0.47952	rs73954943	0.0467729	0.012802
MIR936	NA	NA	NA	NA	NA	NA	NA	NA	NA	NA	NA	1	0.586414	rs140657237	0.5807	1	0.00297997	rs79924817	0.003031	NA	NA	NA	NA	0.0128433
SMEK1	14	91923824	91976824	142	0.902098	rs117838191	0.09978	127	0.0455695	rs536260649	0.008333	169	0.420579	rs55778287	0.03873	184	0.00309997	rs577371379	0.0001233	148	0.245754	rs45604648	0.00366908	0.0128598
KLHL10	17	39994042	40004599	29	0.00319997	rs75952386	6.022e-05	24	0.286713	rs12950278	0.0612	32	0.192807	rs118092063	0.008671	45	0.9001	rs141473839	0.07076	35	0.0837392	rs8064618	0.0382315	0.0129671
RMI2	16	11439310	11445617	37	0.0106399	rs7197188	0.003904	35	0.00550994	rs1061128	0.0002238	38	0.454545	rs1541702	0.1092	53	0.724276	rs148653883	0.1067	38	0.691309	rs34850017	0.091959	0.0129732
MAPT-AS1	17	43920721	43972879	348	0.000549999	rs886249	0.000351	36	0.13986	rs7218286	0.05325	348	0.8002	rs8065165	0.004272	441	0.83017	rs9909364	0.01694	349	0.262737	rs9910173	0.0295708	0.0130283
NPLOC4	17	79523912	79604138	292	0.000156	rs8075338	2.966e-06	203	0.553447	rs185346351	0.1939	388	0.818182	rs4073997	0.05345	512	0.393606	rs147730846	0.01885	383	0.485514	rs571625111	0.0436144	0.0130767
CEP85L	6	118781934	119031238	748	0.000784999	rs9489409	9.092e-05	546	0.868132	rs117808897	0.07726	784	0.142857	rs79500771	0.008954	1019	0.164835	rs72962938	0.001646	740	0.846154	rs62422183	0.00306674	0.0131289
RFX4	12	106976684	107156582	401	0.00559994	rs78676546	0.0003719	273	0.110889	rs369776820	0.007365	391	0.117882	rs11113075	0.006283	600	0.903097	rs116822187	0.007947	407	0.205794	rs11609380	0.0251095	0.013146
NDUFS8	11	67798083	67804114	12	0.00024	rs2075627	1.193e-05	2	0.280719	rs140602229	0.2854	17	0.432567	rs116971201	0.0703	28	0.624376	rs146345841	0.09977	11	0.748252	rs77155493	0.202223	0.013153
JPH3	16	87635440	87731761	4	0.603397	rs114326849	0.369	24	0.889111	rs9923325	0.1062	619	0.0131099	rs7192656	0.000957	981	0.141858	rs934122	0.002866	537	0.0136799	rs76837213	1.55561e-05	0.0131749
NUDT12	5	102884555	102898490	41	0.170829	rs10052152	0.0418	27	0.301698	rs144223051	0.1253	46	0.878122	rs201211010	0.09883	63	0.00145999	rs11750125	0.001009	44	0.206793	rs10057908	0.0729588	0.0131848
GPATCH1	19	33571785	33621318	148	0.000306	rs538212347	0.0001134	144	0.791209	rs10418246	0.1689	157	0.995005	rs79971388	0.1199	240	0.686314	rs138520265	0.02454	156	0.0827692	rs117057278	0.001232	0.0131984
POLR2G	11	62529010	62534187	4	0.0338797	rs2509680	0.02117	4	0.508492	rs2509680	0.231	6	0.776224	rs41542313	0.3005	17	0.00500995	rs4061933	0.0005685	5	0.204795	rs2509680	0.0572842	0.0132218
TBX6	16	30097114	30103205	4	0.00471995	rs3809627	6.008e-05	2	0.175824	rs8060511	0.1507	10	0.0425696	rs147510745	0.01789	11	0.935065	rs111939223	0.2926	7	0.415584	rs2289292	0.115698	0.013227
LENG1	19	54659377	54663481	1	0.00729993	rs36658	0.007704	2	0.424575	rs79332591	0.199	8	0.722278	rs35089861	0.193	11	0.0441896	rs73613029	0.03291	7	0.138861	rs36658	0.0430538	0.0132325
CMC1	3	28283123	28361263	164	0.00574994	rs62251108	0.001425	126	0.343656	rs35813951	0.04203	186	0.0131499	rs34541614	0.004689	330	0.916084	rs112241409	0.01823	160	0.577423	rs115710929	0.0292357	0.0132378
GDAP2	1	118406106	118472302	52	0.0213498	rs10489592	0.007414	153	0.0400496	rs74113069	0.0145	149	0.151848	rs74113071	0.07118	197	0.877123	rs80169279	0.0468	168	0.120879	rs200807475	0.0301306	0.0132518
STYX	14	53196882	53241705	94	0.0323397	rs71422099	0.01044	89	0.916084	rs190315550	0.0297	94	0.0401796	rs12894460	0.01019	149	0.0411496	rs539782412	0.00205	83	0.283716	rs149344347	0.0611803	0.0133374
LINC00587	9	105281918	105419791	592	0.0208498	rs1119453	0.002622	487	0.67033	rs10990197	0.03796	620	0.0274297	rs62582914	0.004589	970	0.158841	rs10820191	0.0003192	590	0.228771	rs74373206	0.0294709	0.0133593
PMF1-BGLAP	1	156182778	156213123	93	0.0684693	rs1019282	0.0098	71	0.567433	rs1543294	0.006353	89	0.623377	rs147154088	0.002891	140	0.191808	rs114277420	0.01599	84	0.00299997	rs2758612	0.000718754	0.0133628
PLEKHM1	17	43513265	43568146	123	0.00302997	rs2684641	0.00154	NA	NA	NA	NA	132	0.473526	rs10401005	0.07391	244	0.306693	rs59865757	0.002082	135	0.146853	rs141129833	0.0160804	0.0133642
LOC100505666	1	155017667	155036467	27	0.00036	rs11264305	4.456e-05	14	0.182817	rs11264304	0.0306	28	0.614386	rs45444697	0.0776	51	0.984016	rs11548311	0.0583	29	0.351648	rs11264305	0.0330562	0.0133989
RAB4B	19	41281441	41302849	75	0.121878	rs79276295	0.01469	50	0.3996	rs2604894	0.02931	85	0.112887	rs74268427	0.0005535	110	0.00811992	rs8107978	0.002943	77	0.313686	rs2287692	0.0670627	0.0134067
AREG_2	4	75480590	75490485	3	0.208791	rs201368753	0.04013	2	0.100899	rs28364980	0.08111	6	0.948052	rs149976534	0.4193	6	0.00418996	rs145175928	0.0006775	9	0.167832	rs149976534	0.0137876	0.0134334
MIS18A	21	33640529	33651376	14	0.0802892	rs7283034	0.06475	14	0.0670593	rs539661625	0.05386	14	0.180819	rs9977661	0.03282	35	0.752248	rs10427536	0.1003	17	0.0193398	rs112649725	0.0014889	0.0135105
LYZL4	3	42438574	42452065	30	0.0838392	rs2286720	0.005777	25	0.367632	rs33519	0.0711	37	0.831169	rs113638710	0.1373	70	0.000601999	rs60868285	0.000231	33	0.919081	rs369863577	0.318125	0.0135173
CDK5RAP2	9	123151146	123342448	267	0.1998	rs117479719	0.0002666	234	0.548452	rs2147381	0.003667	306	0.0360396	rs10429579	0.001191	662	0.0626194	rs77994296	5.51e-05	203	0.0573294	rs10818462	0.00245025	0.0135195
LOC100506985	1	24865763	24882515	84	0.00682993	rs196428	0.0002291	63	0.136863	rs61775259	0.03827	94	0.73027	rs12095513	0.1107	101	0.312687	rs115954547	0.01465	76	0.0665493	rs6424102	0.000303162	0.0135372
AKR1A1	1	46016454	46035723	42	0.0443496	rs2993263	0.01437	53	0.358641	rs117951485	0.008296	42	0.150849	rs113063612	0.001492	74	0.0097499	rs12049503	0.001147	44	0.611389	rs113063612	0.12765	0.0136002
CNTRL	9	123850573	123939886	201	0.36963	rs532812277	0.006568	201	0.300699	rs2146834	0.02587	238	0.0190798	rs7870738	0.008811	307	0.0779992	rs111896309	0.00688	237	0.0868391	rs113164817	0.000185903	0.01364
SF3B5	NA	NA	NA	NA	NA	NA	NA	1	0.388611	rs183215566	0.3903	NA	NA	NA	NA	2	0.00483995	rs115440792	0.003911	NA	NA	NA	NA	0.0136852
SH3GL1P1	17	30367354	30369851	2	0.000343	rs72825748	0.0001894	NA	NA	NA	NA	2	0.727273	rs12937850	0.5609	7	0.335664	rs187881176	0.02814	2	0.799201	rs72825748	0.530926	0.0137063
LOC644762	5	149310926	149312540	1	0.174825	rs1991805	0.1752	1	0.134865	rs1991805	0.1484	2	0.00691993	rs150799748	0.004541	9	0.307692	rs147790386	0.2324	2	0.288711	rs142100463	0.103806	0.0137234
LOC283693	15	83394649	83408532	31	0.0287697	rs11633991	0.008575	22	0.962038	rs148985860	0.2287	36	0.178821	rs1971554	0.02386	45	0.0144199	rs62011680	0.000311	27	0.203796	rs13379712	0.0761797	0.013756
SERPINB4	18	61304492	61311502	6	0.649351	rs2276203	0.4191	5	0.69031	rs2276203	0.4408	16	0.155844	rs2687471	0.02543	28	0.0492595	rs186693993	0.01529	7	0.00422996	rs2687471	0.00233696	0.0137632
KIF2C	1	45205489	45233438	59	0.0700993	rs60766209	0.007122	53	0.396603	rs60452778	0.194	74	0.195804	rs142498611	0.002087	73	0.0172598	rs56251612	0.01419	55	0.155844	rs7512710	0.0392718	0.0138187
BTBD1	15	83685180	83736106	131	0.000112	rs28580677	8.697e-05	63	0.935065	rs75806491	0.233	143	0.638362	rs199701993	0.01117	154	0.915085	rs55933526	0.0002748	116	0.241758	rs546832805	0.0169637	0.0139129
TRIM50	7	72726531	72742085	14	0.818182	rs187104011	0.1305	9	0.0758292	rs4717748	0.05116	15	0.350649	rs148473341	0.008016	32	0.00523995	rs563606509	0.0001856	11	0.130869	rs3108462	0.0881786	0.0139946
ZNF32-AS2	10	44141389	44143467	12	0.277722	rs3814563	0.1085	13	0.276723	rs3814562	0.07547	12	0.0331797	rs3814561	0.03326	16	0.181818	rs10793464	0.04986	12	0.0322097	rs10751331	0.0183468	0.014004
LOC101926940	5	39520532	39524810	8	0.0204998	rs116685435	0.004762	6	0.117882	rs2910944	0.04281	9	0.307692	rs138790791	0.08156	14	0.0348197	rs13188609	0.007931	8	0.583417	rs138790791	0.0683524	0.0141128
LELP1	1	153175905	153177601	2	0.394605	rs73008417	0.2033	1	0.0456695	rs11576296	0.0457	2	0.00157998	rs73008417	0.001818	6	0.948052	rs186653434	0.4086	3	0.56044	rs11576296	0.28592	0.0141279
TRMT1	19	13215713	13227563	6	0.377622	rs552128343	0.2471	2	0.0600894	rs2302159	0.05924	19	0.0275397	rs12459872	0.001995	29	0.856144	rs2240659	0.08141	21	0.0283997	rs56896759	0.0040595	0.0141692
C3	19	6677845	6720662	181	0.001073	rs7951	0.0003916	176	0.744256	rs3745558	0.00864	213	0.968032	rs11569538	0.05523	315	0.146853	rs2277982	0.005387	223	0.133866	rs572582124	0.00480598	0.0141712
EPG5	18	43427573	43547305	291	0.00814992	rs4476262	0.0007941	240	0.0374996	rs78696159	0.004616	321	0.903097	rs144175319	0.04876	583	0.136863	rs114702384	0.009741	286	0.403596	rs114586025	0.029751	0.0142018
RAB18	10	27793102	27831166	57	0.0455795	rs35516061	0.004317	63	0.393606	rs2477317	0.02199	107	0.211788	rs11015857	0.03341	128	0.0730093	rs11598268	0.0002621	82	0.0549895	rs554691260	0.00734478	0.0142072
LOC102723318	13	25755469	25764795	28	0.143856	rs3041	0.02457	28	0.517483	rs9551184	0.1415	30	0.883117	rs142668875	0.08144	39	0.000720999	rs2153679	0.0002777	28	0.322677	rs6491031	0.0611928	0.0142327
NRG2	5	139226363	139422884	373	0.366633	rs4912651	0.02769	311	0.328671	rs139335820	0.01187	403	0.38961	rs57456296	0.003042	644	0.00497995	rs115788131	3.094e-05	393	0.0654293	rs73271411	0.00111067	0.0142344
LINC01234	12	114182381	114211488	90	0.0389896	rs79200814	0.0002004	74	0.669331	rs75776672	0.03539	81	0.00711993	rs2698259	0.002643	131	0.201798	rs734148	0.004954	89	0.410589	rs73390865	0.0251947	0.014296
IYD	6	150690027	150725765	233	0.848152	rs599339	0.0154	219	0.213786	rs612200	0.01763	246	0.00492995	rs1339109	0.00234	328	0.0669093	rs61253143	0.00685	232	0.257742	rs11962453	0.0291437	0.0143088
LOC100132354	6	43858764	43905944	80	0.0556494	rs1539508	1.632e-07	84	0.922078	rs7761865	0.06588	151	0.250749	rs9296421	0.00943	233	0.0101899	rs73420168	0.0001418	140	0.117882	rs11755845	0.00154736	0.0143338
PABPN1	14	23775970	23795394	32	0.2997	rs45508899	0.01402	24	0.274725	rs1950252	0.07165	35	0.121878	rs1955559	0.0528	58	0.0622394	rs114093099	0.00949	33	0.0247598	rs2231301	0.00201594	0.0143391
MCOLN1	19	7587495	7598895	4	0.00121999	rs11880842	0.0009901	NA	NA	NA	NA	22	0.841159	rs71844093	0.2864	38	0.268731	rs138618598	0.01609	19	0.258741	rs141657649	0.13955	0.014356
PAWR	12	79985744	80084790	87	0.000962999	rs7307647	0.0006971	109	0.542458	rs76647971	0.1043	87	0.388611	rs73136662	0.01603	362	0.170829	rs114429424	0.009985	120	0.447552	rs8176835	0.0261477	0.0143746
SYNE1	6	152442818	152958534	1853	0.0129799	rs6940845	0.0004458	1425	0.387612	rs200987680	0.002371	1937	0.0112899	rs215006	0.0004036	2772	0.284715	rs75053394	0.001838	1802	0.96004	rs9397488	0.00437453	0.0143779
MIR5003	15	78375874	78375901	1	0.263736	rs112362868	0.2662	NA	NA	NA	NA	1	0.00143999	rs112362868	0.001466	NA	NA	NA	NA	1	0.935065	rs112362868	0.932294	0.0143784
TOR1AIP2	1	179809101	179846941	71	0.00124999	rs1281410	0.0001966	47	0.777223	rs151147322	0.1651	83	0.0874791	rs668813	0.02048	129	0.763237	rs1281433	0.009621	95	0.241758	rs558533273	0.019418	0.0144753
RPL29P2	17	7657637	7658286	2	0.0481995	rs62062617	0.02419	1	0.632368	rs307624	0.6386	2	0.0325797	rs62062617	0.01679	3	0.0681093	rs7224896	0.009866	2	0.232767	rs307624	0.130411	0.0145135
TRMT61B	2	29072687	29093175	41	7.79999e-05	rs11690571	3.703e-05	36	0.861139	rs4666121	0.03075	41	0.736264	rs62131977	0.04293	81	0.415584	rs565254594	0.0222	43	0.77023	rs77882592	0.152123	0.0145677
ZNF32	10	44139306	44144326	16	0.27972	rs74138197	0.0354	16	0.187812	rs3814562	0.07547	16	0.0414896	rs3814561	0.03326	18	0.152847	rs74138197	0.04233	16	0.0482895	rs10751331	0.0183468	0.0147276
TTC4	1	55107412	55208328	423	0.338661	rs558184	0.001144	423	0.0155698	rs575009502	0.003623	494	0.733267	rs10888858	0.006721	651	0.304695	rs11807983	0.0009906	477	0.0137499	rs11800873	0.00712018	0.014796
ARTN	1	44398991	44402912	10	0.398601	rs115571163	0.09098	8	0.00237998	rs113785268	0.001482	11	0.762238	rs76504795	0.07849	15	0.0271097	rs532613164	0.0008031	9	0.828172	rs114948251	0.257895	0.0148183
ENDOD1	11	94822973	94865815	167	0.0297297	rs77138043	0.00507	82	0.0151298	rs646809	0.002375	162	0.13986	rs677549	0.003543	230	0.45954	rs80338623	0.0145	152	0.562438	rs628505	0.020623	0.0148338
MGC34796	1	62119913	62121800	10	0.0200098	rs7532358	0.00782	10	0.106893	rs6587940	0.04779	10	0.224775	rs10789097	0.01046	16	0.0658293	rs7532243	0.04762	11	0.516484	rs7532358	0.236064	0.0148869
PHTF1	1	114239823	114301777	111	0.16983	rs7526209	0.04811	103	0.00492995	rs1230679	0.002757	113	0.158841	rs75174479	0.003267	171	0.203796	rs370631673	0.0159	110	0.604396	rs61730007	0.0327923	0.0149082
PER2	2	239152678	239197207	117	0.001463	rs2304670	0.0001413	101	0.707293	rs10929273	0.07821	156	0.288711	rs4663869	0.007473	206	0.598402	rs73088918	0.02298	129	0.0918491	rs191995400	0.00188156	0.0149322
SYNJ2BP-COX16	14	70791797	70883807	348	0.000446	rs2332375	0.0001766	219	0.271728	rs11620731	0.1161	343	0.48951	rs78267123	0.0161	514	0.464535	rs11158860	0.01589	357	0.596404	rs7159587	0.0150568	0.0149419
UBOX5	20	3088218	3140556	120	0.0519195	rs6115797	0.001658	41	0.208791	rs6076478	0.0363	134	0.596404	rs6051606	0.01631	269	0.0190598	rs77905927	5.834e-05	164	0.133866	rs6139011	0.00177843	0.0149787
TMEM252	9	71151497	71155783	9	0.13986	rs41312182	0.08466	7	0.0405496	rs41305537	0.03061	8	0.836164	rs117679742	0.2093	13	0.00752992	rs6560203	0.0009342	7	0.464535	rs7861495	0.201681	0.0150349
FASTKD5	20	3127164	3140532	28	0.0601094	rs113262992	0.02923	6	0.176823	rs3827132	0.09458	36	0.463536	rs6051606	0.01631	64	0.0097399	rs80022761	0.000437	38	0.346653	rs2422859	0.0124337	0.0150637
PSMC3	11	47440319	47448024	17	0.00398996	rs7120413	0.00377	15	0.462537	rs7120413	0.1119	19	0.0897791	rs3781628	0.008996	34	0.43956	rs113179434	0.02897	19	0.228771	rs534528299	0.0126025	0.01508
GAS8	16	90086036	90111379	111	0.0363396	rs3743824	0.007241	97	0.495504	rs61734731	0.05228	149	0.00478995	rs868371	0.0004939	185	0.974026	rs75869784	0.03168	142	0.1998	rs3785184	0.0125064	0.0151555
THPO	3	184089722	184097476	26	0.292707	rs3792299	0.04311	15	0.00783992	rs3792299	0.004622	22	0.872128	rs78565404	0.2109	39	0.817183	rs146986846	0.04383	23	0.0102699	rs577828569	0.00284718	0.0151622
DNAJC6	1	65730376	65881552	444	0.097719	rs2148683	0.004387	390	0.0926891	rs4916040	0.001841	488	0.0437096	rs6588131	0.001509	656	0.314685	rs143014409	0.001376	441	0.134865	rs12069676	0.00113911	0.0151657
NLGN2	17	7311501	7323183	5	0.430569	rs12952579	0.133	5	0.955045	rs79932544	0.6345	30	0.605395	rs9900691	0.07034	28	0.27972	rs9900691	0.01579	22	0.000243	rs77983244	5.85905e-06	0.0152383
LEPRE1	1	43212005	43232755	47	0.127872	rs4660664	0.0304	33	0.102159	rs145675541	0.01828	46	0.00314997	rs7552138	0.0004474	95	0.65035	rs12030508	0.02306	53	0.632368	rs141874752	0.146415	0.0152392
MROH7-TTC4	1	55107412	55208328	423	0.342657	rs558184	0.001144	423	0.0165198	rs575009502	0.003623	494	0.726274	rs10888858	0.006721	651	0.295704	rs11807983	0.0009906	477	0.0139499	rs11800873	0.00712018	0.015261
VSIG10	12	118501397	118541810	158	0.0450895	rs538647696	0.002369	128	0.909091	rs75444306	0.05003	141	0.482517	rs10850953	0.01226	226	0.463536	rs114833616	0.008909	148	0.00184998	rs12426192	8.42235e-05	0.0152622
AP4B1	1	114437370	114447741	16	0.0355396	rs7513707	0.01055	15	0.00796992	rs7513707	0.0004889	20	0.614386	rs376491508	0.07112	29	0.335664	rs147187388	0.04938	15	0.291708	rs34751342	0.0439893	0.01531
HNRNPKP3	11	43283053	43290919	26	0.14985	rs2172998	0.01579	26	0.86014	rs180902406	0.07341	25	0.0281197	rs12276669	0.006499	46	0.181818	rs1496232	0.03333	26	0.0258697	rs78822245	0.000343277	0.0153149
ANKRA2	5	72848024	72861511	42	0.00208998	rs343108	0.00207	38	0.24975	rs343109	0.06355	46	0.593407	rs80203622	0.05474	65	0.802198	rs147661469	0.03795	40	0.0686493	rs343109	0.0189813	0.0153209
PMPCB	7	102937872	102955133	23	0.856144	rs12537164	0.1083	15	0.131868	rs2878	0.01113	24	0.949051	rs74533054	0.196	67	0.000179	rs76485920	9.695e-05	18	0.891109	rs11489600	0.234617	0.0153409
MKNK1-AS1	1	47004367	47035927	70	0.0844192	rs1317949	0.004003	132	0.569431	rs116878595	0.01429	152	0.0323597	rs1258036	0.01667	129	0.104895	rs1258051	0.003696	138	0.104895	rs1258043	0.0219023	0.0153561
ERI3-IT1	1	44688266	44709955	30	0.341658	rs79430309	0.06003	24	0.0856691	rs117294180	0.03894	39	0.268731	rs56064655	0.01019	61	0.00287997	rs114257826	0.001318	38	0.758242	rs539987799	0.0116556	0.0153927
PRMT8	12	3490514	3703138	547	0.202797	rs9669267	0.009906	408	0.707293	rs61907727	0.006318	510	0.0463995	rs11616177	0.0001636	943	0.0217498	rs4766121	0.0007873	522	0.118881	rs78208766	0.000320738	0.0154121
LOC145474	14	71954577	71956420	6	0.0584394	rs14030	0.03458	3	0.168831	rs12127	0.1489	5	0.0188998	rs14030	0.009964	6	0.253746	rs12127	0.1422	3	0.365634	rs3088206	0.102654	0.0154676
AZGP1	7	99564349	99573735	13	0.00763992	rs146314754	0.009385	9	0.178821	rs1987580	0.01299	14	0.856144	rs137980992	0.2204	16	0.0720293	rs147378786	0.0006364	15	0.205794	rs8192465	0.0205814	0.0154901
NEDD8-MDP1	14	24683142	24701576	21	0.858142	rs2766	0.02491	19	0.0157498	rs11629429	0.0009903	39	0.186813	rs34325177	0.00411	77	0.235764	rs151049834	0.0003053	31	0.0292197	rs112237409	0.00396052	0.0155237
ADCK4	19	41197433	41222790	67	0.192807	rs2604886	0.008221	32	0.981019	rs74663718	0.2187	72	0.175824	rs68191109	0.009778	96	0.0211198	rs2561534	0.0002334	63	0.0248798	rs66466332	0.0146426	0.0155724
CDK4	12	58141509	58146230	9	0.00605994	rs184712	0.001251	5	0.122877	rs184712	0.04852	7	0.165834	rs115411964	0.04638	15	0.381618	rs3472	0.06761	11	0.371628	rs184712	0.085284	0.015595
PEX5L	3	179512746	179754841	723	0.000242	rs146129857	2.524e-06	618	0.501499	rs4855118	0.0118	787	0.521479	rs76372250	0.01171	1235	0.615385	rs113419347	0.004875	732	0.450549	rs2056599	0.00484895	0.0156158
ST7-AS1	7	116592500	116594388	1	0.117882	rs150094062	0.1087	1	0.0121699	rs150094062	0.01192	3	0.331668	rs150094062	0.1637	4	0.351648	rs150094062	0.08864	1	0.104895	rs150094062	0.110501	0.015618
LINC00441	13	48870648	48877797	12	0.00174998	rs9526470	0.001232	10	0.807193	rs9568030	0.1592	18	0.145854	rs2406932	0.01837	38	0.398601	rs74074193	0.07379	14	0.213786	rs4594153	0.0865174	0.0156216
LOC401134	4	65779998	65870218	428	0.937063	rs78173711	0.1083	341	0.0734293	rs1975401	0.01008	436	0.117882	rs35315917	0.02845	597	0.00380996	rs28579972	0.0002884	441	0.569431	rs2119437	0.098655	0.0156458
DNAJB1	19	14625581	14629201	12	0.0109899	rs4926222	0.002124	8	0.40959	rs74182230	0.1683	15	0.549451	rs8112776	0.117	25	0.295704	rs116519330	0.006328	20	0.0241198	rs7258365	0.00838185	0.0156714
CCDC88C	14	91737666	91884188	434	0.266733	rs75170127	0.001013	299	0.0198498	rs2277509	0.002925	485	0.145854	rs142643727	0.0002846	690	0.343656	rs1285840	0.0008283	467	0.0665793	rs17803121	0.00616021	0.0156887
TMPRSS5	11	113558267	113577095	62	0.649351	rs530800664	0.1337	46	0.154845	rs45553435	0.02001	68	0.00463995	rs5794877	0.001699	101	0.536464	rs111276077	0.05148	61	0.0708193	rs530800664	0.00274979	0.015722
LINC01247	2	6506141	6515554	44	0.108891	rs78630504	0.03492	33	0.00366996	rs1026613	7.052e-05	39	0.645355	rs2351106	0.05414	79	0.529471	rs116153254	0.02655	41	0.12987	rs11899039	0.0179387	0.0157274
ADAMTSL5	NA	NA	NA	NA	NA	NA	NA	NA	NA	NA	NA	9	0.277722	rs72985590	0.03946	12	0.803197	rs265294	0.06307	9	0.00178998	rs56135389	0.000747127	0.0157508
NTN5	19	49164663	49176264	4	0.221778	rs12462111	0.09358	NA	NA	NA	NA	27	0.00937991	rs281392	0.007125	41	0.328671	rs11880281	0.05088	22	0.118881	rs2353015	0.0304655	0.0157664
ERI3	1	44688266	44709955	30	0.365634	rs79430309	0.06003	24	0.0850391	rs117294180	0.03894	39	0.276723	rs56064655	0.01019	61	0.00281997	rs114257826	0.001318	38	0.743257	rs539987799	0.0116556	0.015906
C9orf9	9	135754289	135765418	14	0.13986	rs2519755	0.03445	11	0.48951	rs2073869	0.1622	17	0.00174998	rs67035325	0.001014	31	0.852148	rs185881606	0.1041	16	0.176823	rs542111284	0.00341351	0.0159171
CCDC71L	7	106297210	106301634	10	0.00459995	rs140643807	0.0001158	4	0.0715293	rs2286149	0.06009	11	0.881119	rs10236648	0.3175	16	0.103896	rs60442468	0.02277	13	0.6004	rs73184255	0.0888427	0.015936
LRRC37A2	17	44590075	44633014	2	0.000354	rs199913382	0.0001009	NA	NA	NA	NA	4	0.915085	rs199913382	0.5877	7	0.323676	rs538199537	0.04657	13	0.79021	rs144216645	0.271148	0.0159847
CCDC89	11	85394892	85397320	5	9.59999e-05	rs290186	3.926e-05	4	0.589411	rs290186	0.3105	6	0.849151	rs199509261	0.4198	6	0.474525	rs77978290	0.2254	4	0.799201	rs290186	0.51249	0.0160171
FETUB	3	186358148	186370797	38	0.287712	rs11711027	0.03175	34	0.582418	rs6797321	0.1605	37	0.0326497	rs6808434	0.02614	60	0.0318097	rs1131364	0.0005842	38	0.104895	rs55764523	0.0172701	0.0160369
MAT1A	10	82031575	82049434	61	0.00130999	rs2994388	0.0002238	33	0.163836	rs7081756	0.02703	62	0.507493	rs10887721	0.03171	99	0.453546	rs143751338	0.002489	57	0.36963	rs72809557	0.0724918	0.0160396
MIR548O2	8	29920257	30108213	483	0.756244	rs74659267	0.04879	488	0.0267997	rs143602236	0.0001694	669	0.467532	rs183358734	0.03026	797	0.59041	rs7007445	0.006665	665	0.003286	rs73234784	0.000634078	0.0161125
C1orf141	1	67557858	67600654	193	0.0290997	rs7541627	0.003167	170	0.166833	rs12028188	0.01963	207	0.210789	rs3762319	0.002648	250	0.0273897	rs7517744	0.00661	186	0.656344	rs61782288	0.00144978	0.0161203
B2M	15	45003684	45010357	14	0.413586	rs1901531	0.0831	10	0.0621194	rs1901530	0.04018	12	0.162837	rs2254831	0.07226	17	0.0386596	rs74009404	0.0006624	12	0.113886	rs3042006	0.050184	0.0161337
WDR82	3	52288437	52312659	35	0.000465	rs7629072	3.89e-06	15	0.0670293	rs6445358	0.02837	39	0.875125	rs148537978	0.01594	46	0.942058	rs112084287	0.1701	41	0.719281	rs55724529	0.0371945	0.0161709
PRDM11	11	45115563	45256675	320	0.00648994	rs2863155	0.0002148	262	0.0603294	rs4755952	0.0006446	346	0.120879	rs10838417	0.003078	648	0.793207	rs10742737	0.002187	327	0.493506	rs117285239	0.00769453	0.0161968
LINC00229	NA	NA	NA	NA	NA	NA	NA	9	0.999001	rs74350413	0.7882	134	0.281718	rs150859021	0.0221	150	0.0663893	rs11912719	0.001908	129	0.00452995	rs2103594	0.000389407	0.0162308
KCNH2	7	150642043	150675402	73	5.99999e-05	rs3807377	2.485e-06	25	0.981019	rs147137141	0.2023	83	0.848152	rs41313101	0.1193	131	0.54046	rs115107008	0.02378	81	0.689311	rs527291171	0.00937407	0.016239
MADD	11	47290926	47351582	140	0.0495595	rs2305280	0.00204	122	0.207792	rs12573962	0.02608	156	0.0155898	rs2596401	0.006341	223	0.393606	rs111743806	0.02024	144	0.294705	rs35233100	0.0219988	0.0162532
TRIM32	9	119449580	119463579	29	0.000111	rs803939	3.547e-05	32	0.723277	rs112643631	0.1973	32	0.853147	rs150981665	0.2501	53	0.496503	rs17220476	0.03942	31	0.548452	rs76973802	0.048839	0.0162699
RFX6	6	117198375	117253326	165	0.677323	rs143130151	0.03509	140	0.444555	rs11153641	0.08862	210	0.116883	rs78471575	0.006579	218	0.00843992	rs6914465	0.0001756	188	0.0628294	rs17207882	0.000640484	0.0162765
MIA-RAB4B	19	41281441	41302849	75	0.143856	rs79276295	0.01469	50	0.377622	rs2604894	0.02931	85	0.138861	rs74268427	0.0005535	110	0.00796992	rs8107978	0.002943	77	0.311688	rs2287692	0.0670627	0.0163211
RAB31	18	9708227	9862553	660	0.378621	rs34339697	0.001825	574	0.0507195	rs2299836	0.001588	693	0.180819	rs4798862	0.0007795	919	0.0243198	rs78477753	0.0004001	685	0.223776	rs11081498	0.0048744	0.0164136
CYP27B1	12	58156116	58160976	3	0.0122799	rs4646536	0.001852	2	0.0850791	rs4646537	0.06234	3	0.0890891	rs8176345	0.03445	7	0.584416	rs8176351	0.06861	9	0.347652	rs4646536	0.0625223	0.0164215
AP4B1-AS1	1	114399256	114443859	77	0.0295497	rs11102694	0.002466	67	0.00467995	rs11102694	0.0002875	96	0.577423	rs55946257	0.04332	114	0.360639	rs11102689	0.01397	74	0.659341	rs79561229	0.0752567	0.0164663
MTCH2	11	47638857	47664206	25	0.000367	rs3817334	2.869e-05	21	0.351648	rs118137448	0.09425	30	0.365634	rs7116299	0.03608	63	0.839161	rs73465700	0.02361	26	0.480519	rs146359770	0.0422157	0.0164894
HNRNPK	9	86582997	86595569	22	0.0512395	rs17086750	0.0003328	23	0.00298997	rs192705	0.007841	24	0.87013	rs3818725	0.2433	32	0.263736	rs296885	0.004933	19	0.541459	rs17086750	0.111035	0.0164948
LINC01304	2	4005244	4021622	55	0.0152698	rs13398881	0.001345	31	0.150849	rs202169306	0.0106	70	0.44955	rs112568068	0.009849	105	0.75025	rs77380958	0.01087	60	0.0245598	rs953647	0.00367731	0.0165202
CLDND1	3	98234316	98241910	9	0.0706093	rs6807441	0.03534	6	0.539461	rs1729975	0.2915	9	0.0306697	rs142862428	0.00276	12	0.338661	rs139135527	0.04652	8	0.0483295	rs1729975	0.00572921	0.0165438
MCM9	6	119134611	119256327	359	0.589411	rs187811261	0.005263	291	0.252747	rs36136420	0.004936	414	0.0114799	rs11304871	0.006662	647	0.0220098	rs1688627	0.002778	357	0.509491	rs62422262	0.0225333	0.0165766
CARM1	19	10982252	11033448	51	0.00173998	rs17811736	0.001638	47	0.173826	rs75489528	0.01557	90	0.625375	rs149489498	0.02115	140	0.101639	rs74180168	0.004528	95	0.998002	rs201502836	0.299008	0.0165817
TRAIP	3	49866027	49893992	37	0.743257	rs115615516	0.204	22	0.0457595	rs4519692	0.02115	46	0.00719993	rs145820576	0.0003027	87	0.781219	rs116252617	0.02502	48	0.100309	rs560923462	0.0142556	0.0165835
BTBD19	1	45274153	45279801	12	0.0318097	rs12404244	0.01463	12	0.227772	rs79412851	0.02323	14	0.0606394	rs147594413	0.01042	15	0.108891	rs11584031	0.03141	11	0.402597	rs79412851	0.0121341	0.016625
PSMD13	11	236807	252984	80	0.000388	rs12225799	2.248e-13	60	0.362637	rs57939191	0.01282	103	0.59041	rs55781332	0.06397	116	0.407592	rs115163988	0.05236	88	0.57043	rs57939191	0.024892	0.016656
BCL2L2-PABPN1	14	23775970	23795394	32	0.328671	rs45508899	0.01402	24	0.305694	rs1950252	0.07165	35	0.124969	rs1955559	0.0528	58	0.0636594	rs114093099	0.00949	33	0.0241698	rs2231301	0.00201594	0.0166586
ILF3	19	10764936	10803095	42	0.000551999	rs2360944	0.0002684	50	0.118879	rs57060531	0.0157	64	0.618382	rs3895773	0.06984	172	0.536464	rs76966440	0.004925	58	0.889111	rs146795181	0.232597	0.0166794
CCR6	6	167525294	167552629	99	0.112887	rs3093026	0.03395	83	0.337662	rs11575078	0.04925	119	0.122877	rs6916486	0.02131	165	0.00856991	rs113899837	0.0002982	116	0.483516	rs2071171	0.0348627	0.0167101
MEF2D	1	156433512	156470634	42	0.00261997	rs11264486	0.002516	40	0.783217	rs72994652	0.1157	74	0.0402196	rs1778835	0.00483	127	0.268731	rs148482460	0.0256	76	0.887113	rs117689591	0.0223785	0.0168637
GFOD1	6	13363586	13487869	329	0.0915791	rs11759881	0.002177	294	0.164835	rs7740298	0.003454	410	0.575425	rs9474036	0.03426	727	0.79021	rs62385775	0.01308	375	0.00288997	rs7740220	7.73635e-05	0.0169565
RRM2	2	10262694	10271546	16	0.10989	rs6432065	0.04936	9	0.432567	rs1130609	0.2286	19	0.0186198	rs1138729	0.007459	41	0.14985	rs62129883	0.003464	16	0.14985	rs62129883	0.0141713	0.0169783
DNMBP-AS1	10	101686965	101718755	100	0.00747993	rs7077718	1.226e-06	81	0.0370396	rs10883428	0.00775	111	0.311688	rs3750715	0.03647	182	0.272727	rs10883428	0.009724	117	0.844156	rs552702605	0.0306295	0.0169818
PHLDB2	3	111451326	111695364	979	0.314685	rs147544652	0.01041	779	0.0123899	rs4426653	0.0006723	1076	0.0183898	rs76806433	0.0002065	1411	0.601399	rs1283003	0.006231	1051	0.462537	rs146856927	0.00834195	0.0170184
PDGFB	22	39619684	39640957	50	0.0150798	rs147322884	0.00272	32	0.215784	rs9611120	0.2093	75	0.244755	rs9607626	0.02119	120	0.238761	rs5757575	0.008732	80	0.104895	rs5750780	0.0393268	0.0170194
FAM170B	10	50339200	50342065	16	0.00389996	rs7094217	1.999e-05	15	0.321678	rs17701186	0.176	18	0.548452	rs61848432	0.03957	25	0.0876791	rs114230206	0.01894	16	0.330669	rs35307207	0.081516	0.0170205
SNRPE	1	203830739	203840280	41	0.00149999	rs12730067	1.221e-05	34	0.558442	rs6696091	0.2436	44	0.541459	rs35207641	0.1095	48	0.734266	rs5003874	0.03511	38	0.0599794	rs7543129	0.0443421	0.0170356
CCDC137	17	79633760	79640936	22	0.00204998	rs7209877	0.001093	NA	NA	NA	NA	47	0.996004	rs3088016	0.3875	50	0.542458	rs148342679	0.0935	45	0.0821692	rs11150805	0.0248352	0.0170959
ZNF469	NA	NA	NA	NA	NA	NA	NA	NA	NA	NA	NA	36	0.0124599	rs11648572	0.002732	68	0.0754192	rs3894713	0.009674	40	0.472527	rs12927001	0.0449373	0.0171025
ZSWIM7	17	15879874	15903006	54	0.000394	rs10491104	5.743e-05	60	0.43956	rs74412138	0.02025	67	0.283716	rs181362370	0.06014	132	0.539461	rs181617489	0.01842	63	0.758242	rs61530520	0.0963743	0.0171062
RNASE13	14	21500978	21502944	14	0.322677	rs1952525	0.07457	10	0.0722593	rs3748346	0.005641	14	0.124875	rs45511794	0.00119	15	0.0519795	rs1268410	0.001487	14	0.132867	rs78511375	0.0347268	0.017112
RPL34-AS1	4	109459345	109541613	270	0.270729	rs180886304	0.01943	219	0.888112	rs55926104	0.2061	271	0.0549495	rs72664339	0.0007801	433	0.00318997	rs11933558	0.001942	264	0.477522	rs200027431	0.00858289	0.0171215
MANBA	4	103552642	103682151	239	0.000212	rs228611	7.39e-05	189	0.468531	rs79039583	0.02603	388	0.288711	rs116668132	0.004007	705	0.811189	rs201570262	0.05243	256	0.866134	rs148767464	0.0898277	0.0171347
RNASEK-C17orf49	17	6915735	6920843	10	0.098939	rs12449315	0.06528	3	0.184815	rs11078662	0.1581	12	0.533467	rs62063261	0.1341	20	0.716284	rs77381985	0.0796	9	0.00291997	rs12449315	0.000206963	0.0172787
CYS1	2	10196925	10220538	91	0.0134699	rs7598655	0.002085	57	0.33966	rs12622986	0.04362	101	0.117882	rs6721224	0.005882	122	0.0727393	rs62127551	0.005161	95	0.521479	rs62127555	0.0877073	0.0173103
STH	17	44076615	44077060	1	0.000643999	rs62063857	0.0006364	NA	NA	NA	NA	1	0.783217	rs62063857	0.7627	3	0.715285	rs71375329	0.2997	1	0.256743	rs62063857	0.236798	0.0173127
KIR3DL2	19	55361897	55378670	80	0.116883	rs17814543	0.006084	61	0.944056	rs201949114	0.06715	77	0.271728	rs191875172	0.01092	91	0.144855	rs199907798	0.03716	93	0.00472995	rs201009466	0.000651921	0.0173587
CD209	19	7804880	7812464	26	0.0208198	rs11465422	0.004061	19	0.198801	rs11465412	0.01113	48	0.434565	rs8105572	0.1185	86	0.104895	rs7248772	0.009869	32	0.108891	rs11465387	0.0131729	0.0173594
CTH	1	70876900	70905534	78	0.148851	rs487773	0.01252	66	0.113886	rs681475	0.02066	74	0.0529595	rs559062	0.005711	113	0.303696	rs10889869	0.00294	72	0.0753692	rs74085252	0.0209041	0.0173621
GLG1	16	74481325	74641042	520	0.0277697	rs2303277	0.0001237	322	0.643357	rs140504819	0.0313	511	0.821179	rs16943885	0.02831	624	0.0103999	rs184441169	0.0003107	561	0.134865	rs3923202	0.00578436	0.0173779
ADAMTS13	9	136279458	136324525	28	0.0154698	rs28729234	0.0003849	NA	NA	NA	NA	178	0.0601494	rs193129655	0.001316	256	0.270729	rs36220237	0.006095	155	0.370629	rs28479961	0.0298629	0.0174111
HP	16	72088507	72094955	15	0.566434	rs3794693	0.08669	13	0.0153598	rs4788458	0.005474	14	0.0397096	rs4788458	0.03835	16	0.0628294	rs2236765	0.03415	15	0.957043	rs3794693	0.270644	0.0174889
TDRD7	9	100174301	100258405	174	0.134865	rs3214070	0.01693	208	0.0563294	rs151125783	0.01863	172	0.490509	rs147995873	0.04427	211	0.00721993	rs12002057	0.001523	250	0.774226	rs140300211	0.0297496	0.0175201
LOC101929664	22	30404730	30476469	128	4.5e-05	rs9608843	2.133e-08	126	0.684316	rs2285645	0.02885	149	0.903097	rs11912066	0.1086	276	0.892108	rs7364134	0.0041	153	0.84016	rs555628038	0.0241272	0.0175282
RBCK1	20	388708	411610	31	0.099799	rs6051947	0.07809	38	0.372627	rs528821769	0.005618	89	0.201798	rs7059	0.01586	142	0.202797	rs11906374	0.008303	88	0.0137399	rs3838059	0.00144186	0.0175655
LINC00637	14	104314057	104324386	27	0.895105	rs61995841	0.3957	31	0.945055	rs998878	0.2713	34	0.00215998	rs10083367	0.001341	63	0.133866	rs114141749	0.02137	31	0.0856391	rs10873539	0.04817	0.0175861
ALOX12	17	6899383	6914055	51	0.0889191	rs11571351	0.002926	42	0.641359	rs11078661	0.09505	61	0.822178	rs11571351	0.149	74	0.170829	rs312473	0.002972	47	0.00261997	rs142757654	3.19266e-05	0.0176077
C15orf57	15	40823539	40857256	106	0.00909991	rs11629711	0.00333	110	0.0226298	rs11857247	0.001252	112	0.145854	rs117295797	0.006349	165	0.738262	rs2278887	0.06213	109	0.947053	rs182970586	0.134497	0.0176158
VNN3	6	133043925	133055904	48	0.564436	rs45518231	0.01047	38	0.652348	rs11965457	0.1161	65	0.77023	rs45507995	0.003745	81	0.000252	rs45584034	0.0001601	56	0.295704	rs117552279	0.0682628	0.0176906
ABI3BP	3	100468178	100712334	724	0.00183998	rs12637570	0.0005703	575	0.405594	rs1836988	0.02945	806	0.846154	rs192310891	0.004141	1231	0.48951	rs138554435	0.01726	718	0.0687093	rs9850273	0.00045108	0.0177495
TFDP2	3	141663269	141868386	777	0.00298997	rs115604285	0.0002794	657	0.464535	rs142975848	0.02178	808	0.0460095	rs11569164	0.01101	1049	0.836164	rs78108775	0.0007936	758	0.397602	rs528950453	0.00403195	0.0177533
ZC3HAV1L	7	138710451	138720775	52	0.0309397	rs35257743	0.01484	50	0.245754	rs58998812	0.0159	53	0.548452	rs116850977	0.02409	101	0.902098	rs113856201	0.02805	50	0.00566994	rs10234760	0.00262361	0.0178002
NEDD8	14	24686056	24701576	18	0.806194	rs2766	0.02491	16	0.0272397	rs4982873	0.001871	35	0.15984	rs34325177	0.00411	68	0.225774	rs151049834	0.0003053	26	0.0270897	rs112237409	0.00396052	0.0178776
LINC00184	1	234765056	234770526	17	0.0505295	rs533483	0.01884	11	0.894106	rs607407	0.2479	17	0.527473	rs12725027	0.08853	32	0.0254097	rs74147738	0.01636	18	0.0354896	rs7537526	0.00203737	0.0178894
MAN2C1	15	75648132	75660968	7	0.632368	rs34879829	0.1848	11	0.00391996	rs34386653	0.00415	15	0.574426	rs56258187	0.1167	27	0.338661	rs58557444	0.01876	12	0.0445796	rs1128933	0.0244589	0.0178935
GTF3C1	16	27471933	27561251	106	0.281718	rs4787963	0.01253	34	0.87013	rs75531349	0.01041	105	0.000838999	rs3842364	0.0002083	286	0.442557	rs2238523	0.009719	103	0.236763	rs567354971	0.00111892	0.0179227
2020-03-09	12	58148880	58154193	3	0.00205998	rs1048691	0.002394	1	0.30969	rs1048691	0.2883	3	0.294705	rs1048691	0.06095	10	0.280719	rs73338249	0.1347	5	0.408591	rs1048691	0.193317	0.0179308
SFMBT1	3	52937582	53080089	328	0.00108999	rs2952830	1.254e-05	367	0.524476	rs72965345	0.05204	413	0.140859	rs77058023	0.008533	580	0.421578	rs191440363	0.01336	420	0.636364	rs3733034	0.0423845	0.0179522
IL21R-AS1	16	27458990	27464714	14	0.221778	rs117123151	0.0251	8	0.486513	rs2239929	0.3554	13	0.000875999	rs2096	0.0003253	18	0.605395	rs3093412	0.02901	14	0.378621	rs9933489	0.128673	0.0179866
SLC25A3P1	1	53904042	53905693	8	0.224775	rs61639204	0.06638	7	0.108891	rs1288597	0.08098	8	0.400599	rs74616548	0.06571	14	0.00627994	rs1288597	0.006529	8	0.352647	rs74616548	0.0271587	0.0180139
BMPER	7	33944522	34195484	558	0.00710993	rs17169622	0.0008684	469	0.0799992	rs961652	0.002418	594	0.17982	rs9639688	0.006705	1079	0.34965	rs7801423	0.006998	583	0.611389	rs76106469	0.00973244	0.018097
SGSM1	22	25202135	25322813	543	0.128871	rs564671420	0.002979	505	0.00191998	rs6004301	7.886e-05	615	0.211788	rs187100797	0.001057	997	0.823177	rs7364247	0.0003097	564	0.507493	rs139622	0.0100284	0.0181119
LINC00681	8	12651751	12675800	87	0.261738	rs57924812	0.01676	90	0.0473695	rs4383968	0.01421	99	0.00350996	rs17830672	7.38e-05	172	0.638362	rs370993807	0.01819	103	0.79021	rs4831819	0.0404878	0.0181454
EFCAB12	3	129120163	129147494	59	0.0344297	rs28438686	0.006432	130	0.801199	rs9852734	0.1383	121	0.0705893	rs57346398	0.01318	171	0.0114799	rs9849681	0.002349	141	0.983017	rs550131805	0.0346352	0.0181574
XRN1	3	142025448	142166904	204	0.00206998	rs199951373	0.002665	173	0.759241	rs76375014	0.04114	267	0.723277	rs116829279	0.03293	549	0.481518	rs183723000	0.006133	203	0.0401896	rs10662291	0.00725738	0.0181704
WSB1	17	25621105	25640645	43	0.0193198	rs117358009	0.01503	25	0.502498	rs117888760	0.01267	49	0.0148199	rs11331002	0.005684	66	0.303696	rs140186620	0.0691	43	0.504496	rs9903366	0.143798	0.0181956
ATE1	10	123499935	123688316	687	0.113886	rs34407194	0.008685	669	0.151848	rs11200169	0.01253	766	0.0106699	rs201539144	0.000961	1072	0.371628	rs10788212	0.002562	679	0.321678	rs10736307	0.0126885	0.0182038
MPP3	17	41878166	41910547	45	0.202797	rs12950756	0.02937	8	0.915085	rs4793033	0.4379	61	0.181818	rs17742929	0.07587	141	0.0111799	rs4793033	0.001227	46	0.0585194	rs112844621	0.0199337	0.018213
PLCB2	NA	NA	NA	NA	NA	NA	NA	NA	NA	NA	NA	54	0.00203998	rs4924450	0.0001209	94	0.804196	rs11636491	0.03582	55	0.293706	rs41277680	0.0514868	0.0182167
HIST1H3B	6	26031816	26032288	2	0.666334	rs10484435	0.3594	3	0.291708	rs10484435	0.1039	3	0.00175998	rs34966100	0.0001363	4	0.420579	rs10484435	0.2307	2	0.153846	rs10484435	0.104003	0.0182462
GBAS	7	56032269	56067875	113	0.0123599	rs80124892	0.00199	107	0.714286	rs79278832	0.1905	130	0.43956	rs34719521	0.01634	154	0.144855	rs191912556	0.001894	121	0.0395596	rs113812368	0.00082286	0.0183025
ARHGAP12	10	32094325	32217804	234	0.001618	rs34831090	0.0002065	183	0.447552	rs117671575	0.1766	326	0.118881	rs149004897	0.02868	486	0.304695	rs12255336	0.04336	233	0.848152	rs35256454	0.0776183	0.0183077
C1orf50	1	43232915	43241413	14	0.484515	rs60132109	0.1419	15	0.0277397	rs117163542	0.001362	19	0.00448996	rs10715817	0.002827	33	0.492507	rs61775634	0.02879	18	0.749251	rs373631020	0.203914	0.0183194
DNTTIP2	1	94335013	94344762	41	0.491508	rs201397149	0.01293	28	0.0929391	rs6675820	0.000743	42	0.00307997	rs1051394	0.0007186	50	0.748252	rs79093716	0.04116	43	0.215784	rs17110570	0.00501255	0.0185643
RAP1A	1	112162404	112259317	350	0.25974	rs569139483	0.02005	349	0.0306397	rs56831458	0.0002134	392	0.0737493	rs72991098	0.001184	531	0.163836	rs10646278	0.001681	345	0.236763	rs3767593	0.023034	0.0185918
CXXC5	5	139028300	139062680	55	0.0328697	rs187167	0.002016	18	0.594406	rs117570076	0.2086	61	0.0127099	rs356454	0.003514	80	0.456543	rs142225391	0.02885	52	0.202797	rs10447226	0.0497408	0.0187136
NCOR1P1	20	26084051	26094677	14	0.00742993	rs6138798	0.003425	8	0.458541	rs2889498	0.1653	12	0.101898	rs2954568	0.02437	18	0.124875	rs2954568	0.03131	25	0.53047	rs138478968	0.0273285	0.0187165
HPR	16	72097124	72111145	40	0.351648	rs79469260	0.04185	32	0.0098099	rs7201643	0.00372	42	0.147852	rs7189115	0.0346	42	0.0526495	rs7190994	0.0188	40	0.858142	rs74794641	0.153486	0.018742
LOC157273	8	9182560	9192590	71	0.00248998	rs11447452	0.0001001	45	0.311688	rs6985493	0.05349	76	0.638362	rs17149797	0.0737	100	0.213786	rs35323122	0.01372	82	0.217782	rs9650619	0.0366144	0.0187544
RMI1	9	86595636	86618987	39	0.0496895	rs12001293	0.0003509	37	0.00259997	rs296891	0.002478	36	0.776224	rs199615984	0.1599	94	0.460539	rs74957150	0.005987	38	0.4995	rs144127025	0.0201672	0.0187555
SNURF	15	25200069	25223729	41	0.221778	rs17114902	0.01102	14	0.0162398	rs4906940	0.009143	46	0.117882	rs220034	0.01802	90	0.24975	rs182426295	0.03393	39	0.217782	rs12148639	0.0156344	0.0187686
C17orf53	17	42219273	42239844	29	0.000536999	rs35777921	0.0001718	23	0.236763	rs142219682	0.02468	39	0.903097	rs112619384	0.1992	67	0.777223	rs2631299	0.1029	35	0.25974	rs78848036	0.0323498	0.0188156
NR1H3	11	47269850	47290584	53	0.099709	rs147157127	0.008418	44	0.167832	rs76002224	0.01334	47	0.0120499	rs10838681	0.003215	64	0.615385	rs113317339	0.01732	47	0.186813	rs369779963	0.0113886	0.0188167
RALYL	8	85095452	85834078	1787	0.187812	rs111727259	0.0005993	1098	0.0702293	rs113847064	0.0006773	2004	0.0806392	rs5892925	0.006275	3485	0.0224898	rs149888844	0.0002602	1880	0.974026	rs73306365	0.00501713	0.0188802
COX15	10	101468504	101492423	41	0.00751992	rs3215694	0.007384	38	0.0303197	rs2300984	0.01121	39	0.975025	rs73345152	0.421	88	0.296703	rs186475320	0.01196	44	0.356643	rs568839763	0.0586277	0.0190012
ECHDC1	6	127609856	127664754	130	0.57043	rs58222029	0.006629	99	0.924076	rs368855996	0.01931	139	0.671329	rs148141138	0.02307	155	0.001447	rs3798857	0.001001	137	0.0461695	rs7453272	0.0130826	0.0190641
SNORD114-9	14	101432365	101432436	1	0.0312097	rs111435301	0.03064	1	0.0120899	rs111435301	0.01168	NA	NA	NA	NA	2	0.473526	rs73350950	0.2394	1	0.595405	rs111435301	0.615541	0.0191071
LOC102724020	12	10167950	10183205	67	0.0592794	rs494312	0.005013	44	0.0441296	rs11053548	0.003016	60	0.0895091	rs12824889	0.01263	76	0.256743	rs11053548	0.003201	62	0.394605	rs141945733	0.0325222	0.0191078
LOC101928710	17	76613465	76628139	1	0.641359	rs11651455	0.6458	26	0.000900999	rs9904517	0.0008769	66	0.348651	rs11651455	0.03423	78	0.587413	rs4796822	0.07921	66	0.200799	rs72845398	0.0541155	0.01913
FSCB	14	44973353	44976499	10	0.616384	rs3825632	0.2455	8	0.0903291	rs3809430	0.02525	10	0.398601	rs3809429	0.1532	22	0.00108999	rs3825630	0.0002649	10	0.99001	rs3809429	0.667637	0.0192286
PRKAG2	7	151253200	151574316	755	0.00379996	rs73481949	0.0001375	610	0.654346	rs2536083	0.01658	1350	0.0628894	rs6950281	0.0006404	1763	0.46953	rs114951669	0.0002955	1284	0.326673	rs138369884	0.000849672	0.0192481
ATP8A1	4	42410391	42659122	813	0.106893	rs71648732	0.004099	673	0.151848	rs374530069	0.01173	883	0.0111399	rs71648739	0.0005428	1325	0.300699	rs17630652	0.003234	818	0.441558	rs115970969	0.0161784	0.0192605
BCL2L15	1	114419435	114430169	26	0.0267897	rs11102694	0.002466	22	0.00346997	rs11102694	0.0002875	33	0.637363	rs150524936	0.04628	38	0.604396	rs12083604	0.06904	27	0.671329	rs11102694	0.167654	0.0192775
ABCA1	9	107543283	107690527	624	0.14985	rs2437818	0.001817	437	0.0538795	rs2740482	0.002002	688	0.358641	rs192453946	0.002819	1010	0.498501	rs1340355	0.003061	629	0.0167098	rs57989482	0.00151242	0.0193201
KLHL11	17	40009798	40021629	37	0.00546995	rs79313880	7.283e-05	21	0.413586	rs34200091	0.2879	39	0.227772	rs71373460	0.01186	48	0.963037	rs146831358	0.2588	37	0.0487895	rs9747866	0.0303798	0.0193687
DYRK2	12	68042511	68056444	25	0.363636	rs1731542	0.09607	22	0.00149999	rs10467153	0.0005691	26	0.473526	rs139471286	0.004833	45	0.174825	rs2620791	0.01243	30	0.537463	rs147645137	0.0140972	0.0193993
OR10A4	11	6897855	6898850	3	0.0865991	rs2595453	0.02134	2	0.627373	rs7102808	0.477	4	0.178821	rs10839635	0.02001	5	0.0556294	rs10839635	0.06476	4	0.0449496	rs2595453	0.036554	0.0194122
TMEM108	3	132757131	133116619	1208	0.267732	rs938238	0.004885	957	0.444555	rs9878580	0.006945	1326	0.0106699	rs62279046	0.002293	2066	0.0617094	rs77136648	0.0001246	1252	0.310689	rs531783993	0.00362999	0.0194413
AGXT	2	241808161	241818536	23	0.00297997	rs5013752	0.003521	45	0.0305297	rs76443765	0.01379	47	0.534466	rs11894759	0.04862	61	0.611389	rs73106682	0.0349	69	0.821179	rs11691745	0.144634	0.0194753
IPO7	11	9406168	9469674	128	0.00202998	rs10840229	0.0001682	97	0.958042	rs78957281	0.09307	141	0.0633994	rs11042343	0.01064	245	0.495504	rs72851888	0.07989	127	0.400599	rs10840237	0.0694083	0.0195084
KIAA1328	18	34409079	34805288	799	0.00873991	rs7235932	0.0003234	486	0.388611	rs114138072	0.006435	880	0.608392	rs146642400	0.02023	1095	0.10989	rs202034975	0.009879	777	0.107892	rs77408336	0.00242359	0.0195214
ACTA2	10	90694830	90751147	143	0.00165998	rs7910660	3.396e-05	114	0.703297	rs76639263	0.02817	148	0.101898	rs11202916	0.006703	242	0.398601	rs147509588	0.003449	152	0.519481	rs12765241	0.00727248	0.0195921
SPATA18	4	52917592	52963458	89	0.000395	rs10866420	1.991e-05	82	0.669331	rs77755201	0.1764	112	0.731269	rs73248606	0.0284	120	0.412587	rs10020350	0.03693	108	0.311688	rs200287455	0.00556418	0.0197133
MST1R	3	49924435	49941306	18	0.862138	rs111226181	0.1332	19	0.164835	rs11714324	0.05731	26	0.00142999	rs111873781	0.0003481	42	0.170829	rs535767489	0.01671	33	0.717283	rs111873781	0.130765	0.0197332
MOB3A	19	2071034	2096269	3	0.102897	rs11541046	0.09782	3	0.0191698	rs12461951	0.02047	54	0.0745593	rs4806827	0.005441	98	0.658342	rs10403009	0.07573	51	0.257742	rs191637137	0.0225496	0.0197619
AFAP1L2	10	116054582	116164537	303	0.0303797	rs507098	0.0002488	172	0.235764	rs11275123	0.01185	314	0.263736	rs6585273	0.01447	594	0.0169198	rs1931668	5.298e-05	317	0.781219	rs4751756	0.00164559	0.0197691
LOC100507564	1	53704281	53708455	9	0.101649	rs76079331	0.03618	9	0.0581794	rs61769620	0.02791	4	0.0187898	rs17785382	0.005188	10	0.304695	rs115225275	0.06155	8	0.738262	rs61769620	0.366516	0.0197834
ATP2A1	16	28889808	28915830	29	0.00226998	rs6565259	0.0009511	29	0.274725	rs2071341	0.005149	43	0.961039	rs144734672	0.1602	70	0.167832	rs112934281	0.01093	39	0.24975	rs80127885	0.0387919	0.0198491
OR2A14	7	143826205	143827138	3	0.215784	rs2961160	0.2098	3	0.421578	rs66549240	0.3903	3	0.136863	rs149608635	0.07253	5	0.00271997	rs2961161	0.00244	3	0.742258	rs66549240	0.657999	0.0198571
YIPF2	19	11033443	11039357	4	0.00198998	rs12985197	0.005177	5	0.0450295	rs2304086	0.0301	9	0.315684	rs77275750	0.02027	12	0.996004	rs12985197	0.3308	7	0.894106	rs571394361	0.206311	0.0198858
VIPR2	7	158820865	158937649	410	0.00690993	rs2540357	0.0008444	274	0.736264	rs2058445	0.02469	492	0.203796	rs34876733	0.008491	851	0.644356	rs116921532	0.008983	464	0.0377596	rs138946377	0.00104487	0.0199043
ABCA7	NA	NA	NA	NA	NA	NA	NA	NA	NA	NA	NA	134	0.148851	rs8109801	0.003006	178	0.0112999	rs7251373	0.001162	129	0.321678	rs1137776	0.00854487	0.0199176
NAIF1	9	130823511	130829599	3	0.00508995	rs7852659	0.00485	3	0.836164	rs4836605	0.7462	9	0.164835	rs7852659	0.06034	26	0.118079	rs531413208	0.03879	7	0.305694	rs59813204	0.149774	0.0199547
CEP95	17	62503157	62534062	36	0.00325997	rs9303473	3.447e-05	29	0.884116	rs552832809	0.4767	42	0.171828	rs57166100	0.06922	82	0.44955	rs190839165	0.006394	42	0.113886	rs75262331	0.0485285	0.0199716
OR5M8	NA	NA	NA	NA	NA	NA	NA	NA	NA	NA	NA	1	0.0098399	rs117074178	0.009701	2	0.297702	rs61902888	0.2257	NA	NA	NA	NA	0.0200162
HLA-DQB1	6	32627240	32634466	374	0.000106	rs9273472	3.562e-06	446	0.934066	rs9273480	0.08261	332	0.956044	rs35409710	0.004311	300	0.448551	rs28724242	0.02322	664	0.601399	rs1130392	0.0176878	0.0200654
ARHGEF38	4	106473776	106602070	359	0.104895	rs76862411	0.00165	199	0.00797992	rs199327	0.008844	395	0.0809992	rs143351116	0.008909	635	0.714286	rs540783649	0.0108	323	0.527473	rs564987182	0.00890899	0.0200706
RHOH	4	40192630	40246384	175	0.336663	rs4974972	0.02304	194	0.994006	rs73808637	0.05657	230	0.0256297	rs4974973	0.002686	322	0.0408296	rs73146088	0.0001735	218	0.0732693	rs116861287	0.0199158	0.0201296
LOC728819	2	43902291	43903461	8	0.0693693	rs148112877	0.003176	4	0.00533995	rs3828297	0.004034	6	0.558442	rs143787127	0.06718	8	0.404595	rs4952675	0.1243	7	0.306693	rs3828297	0.0858898	0.0201351
CELA3A	1	22328148	22339035	69	0.000743999	rs12750883	0.0001366	49	0.566434	rs3820290	0.1574	84	0.992008	rs5772979	0.2499	96	0.811189	rs7543775	0.06383	73	0.0759392	rs35811644	0.00168911	0.0201788
CA1	8	86240457	86290383	93	0.0510895	rs13252971	0.005384	78	0.679321	rs1032551	0.05375	92	0.10989	rs2725290	0.00298	165	0.00702993	rs5892942	0.0008154	101	0.964036	rs550123087	0.0629741	0.0202276
PLEKHH2	2	43864438	43995126	551	0.571429	rs34680865	0.001622	435	0.00604994	rs12616572	0.0005967	557	0.592408	rs7602075	0.001711	906	0.515485	rs1432280	0.001696	555	0.0244898	rs7587245	0.000232312	0.0202315
TTLL7	1	84335056	84464833	377	0.0264197	rs35245320	0.001898	175	0.355644	rs76258591	0.03138	383	0.0717493	rs598531	0.007224	497	0.483516	rs77786591	0.004611	402	0.0793492	rs376561924	0.00543634	0.0202371
TAAR6	6	132891460	132892498	4	0.0794592	rs8192624	0.02745	4	0.995005	rs117814299	0.7263	6	0.92008	rs8192622	0.5191	9	0.0184598	rs17061419	0.00598	4	0.0192998	rs8192622	0.00877917	0.0202637
TCEA3	1	23707554	23751261	122	0.00687993	rs6424155	2.371e-05	98	0.527473	rs12136719	0.102	141	0.738262	rs12135867	0.03147	222	0.378621	rs12057483	0.01434	119	0.0257497	rs12136719	0.00174358	0.020369
FAM69C	18	72102962	72124503	75	0.262737	rs12968866	0.004858	27	0.323676	rs1013727	0.1051	86	0.1998	rs117485671	0.003984	113	0.0117499	rs4892216	0.0006258	81	0.130869	rs11412987	0.00774396	0.0203729
RHPN2	19	33469497	33555824	374	0.000299	rs71176184	3.139e-06	335	0.538462	rs80312505	0.003629	403	0.795205	rs201690391	0.02301	517	0.947053	rs187826403	0.01203	373	0.215784	rs6510328	0.00266628	0.0203915
ASPG	NA	NA	NA	NA	NA	NA	NA	15	0.54046	rs79403009	0.3932	99	0.224775	rs1744297	0.01504	132	0.0451295	rs737393	0.01014	99	0.0212698	rs34878411	0.00327909	0.0203925
CRKL	22	21271713	21308037	84	0.210789	rs9613273	0.03629	104	0.793207	rs117908073	0.04041	110	0.0298997	rs11463804	0.003198	130	0.0291297	rs737892	0.005685	103	0.17982	rs118114459	0.0438464	0.0204033
POFUT2	21	46683842	46707811	31	0.0434196	rs914217	0.02721	4	0.151848	rs182231988	0.1245	73	0.203796	rs6518220	0.004871	145	0.0411396	rs11911354	0.005535	72	0.474525	rs547829712	0.0504817	0.0204262
LINC00339	1	22351683	22357717	50	0.001784	rs141271718	0.0004703	41	0.161838	rs11801382	0.06052	53	0.648352	rs4654780	0.1387	56	0.744256	rs59096989	0.02673	45	0.188811	rs2255282	0.00680459	0.0204644
STARD9	15	42867856	43013196	165	0.000766999	rs67741694	3.343e-05	252	0.20979	rs28664781	0.003081	259	0.390609	rs142117976	0.002463	509	0.633367	rs115887309	0.01105	295	0.664336	rs62019357	0.0104576	0.0205372
METTL12	11	62432778	62434923	2	0.383616	rs4489748	0.3482	3	0.236763	rs117359740	0.06445	3	0.931069	rs11231181	0.7712	10	0.0443096	rs112534450	0.003419	3	0.00708993	rs11231181	0.00459224	0.0205989
CHRNB1	17	7348405	7360932	29	0.102897	rs2302764	0.0009347	28	0.110889	rs2302764	0.01561	35	0.918082	rs7215056	0.1852	52	0.345654	rs111647739	0.04834	37	0.00734993	rs3855924	0.00508269	0.020623
KIAA1841	2	61293005	61365169	133	0.00371996	rs1177293	0.002589	104	0.186813	rs573906078	0.005032	184	0.545455	rs13419362	0.08563	238	0.193806	rs1729657	0.001765	107	0.364635	rs2698194	0.0467523	0.0207122
GFPT2	5	179727699	179780315	250	0.13986	rs11747494	0.007838	261	0.805195	rs12652060	0.03108	350	0.422577	rs4537018	0.005844	409	0.00123999	rs4700938	0.0001505	344	0.455544	rs112916889	0.00306419	0.0207602
TRIM49D1_1	NA	NA	NA	NA	NA	NA	NA	NA	NA	NA	NA	1	0.480519	rs199876662	0.485	1	0.343656	rs534578604	0.3632	4	0.00345997	rs199876662	0.00772652	0.0207684
PRSS3P2	NA	NA	NA	NA	NA	NA	NA	NA	NA	NA	NA	27	0.166833	rs73740310	0.08979	50	0.281718	rs73535929	0.01611	1	0.0121699	rs538152577	0.0121253	0.0207859
OTUD7B	1	149912228	149982686	69	0.00529995	rs6587723	0.0007503	31	0.0390996	rs6587729	0.02532	76	0.915085	rs61807556	0.08236	261	0.418581	rs138223701	0.04253	76	0.33966	rs186339560	0.00211941	0.0208008
ENTPD1	10	97471535	97637023	519	0.168831	rs142329357	0.01348	366	0.112887	rs4244318	0.005182	529	0.764236	rs75706183	0.008105	604	0.123876	rs3192654	0.002521	529	0.0149499	rs4481960	9.14549e-05	0.0208077
VSTM4	10	50222289	50323577	362	0.00221998	rs4838363	2.09e-05	289	0.667333	rs11451407	0.04017	428	0.519481	rs139121582	0.01481	522	0.216783	rs74418758	0.003851	427	0.161838	rs79975322	0.00876171	0.020821
ATXN3	14	92524895	92572965	257	0.00151998	rs55696543	0.0005106	261	0.573427	rs17127945	0.1874	282	0.352647	rs10137727	0.01107	353	0.947053	rs12433948	0.1269	289	0.0932291	rs200578869	0.0068652	0.0208914
SCARNA15	NA	NA	NA	NA	NA	NA	NA	NA	NA	NA	NA	NA	NA	NA	NA	1	0.0208998	rs73443066	0.02039	NA	NA	NA	NA	0.0208998
GPATCH2L	14	76618227	76679146	239	0.00021	rs2360979	4.262e-05	192	0.835165	rs111909901	0.115	234	0.268731	rs141664582	0.007722	264	0.748252	rs34601945	0.1022	245	0.773227	rs58663838	0.0505458	0.0209577
C9orf64	9	86553226	86571663	37	0.0147299	rs113720623	0.0002178	34	0.00943991	rs1572030	0.00146	41	0.786214	rs76879786	0.0209	102	0.624376	rs150634977	0.005026	35	0.401598	rs77708318	0.0616477	0.0210306
ERCC5	13	103459495	103528351	188	0.001048	rs2094258	8.307e-05	216	0.946054	rs4150378	0.1352	223	0.221778	rs9557933	0.01132	343	0.406593	rs16960594	0.01645	213	0.306693	rs117544252	0.00179156	0.0210343
PPP2R2A	8	26149006	26230195	191	0.222777	rs17309592	0.007998	107	0.0425396	rs3808569	0.009807	226	0.0127799	rs3840703	0.004942	255	0.965035	rs142297430	0.0385	183	0.234765	rs111429984	0.00442812	0.0210441
C5	9	123714613	123812554	231	0.0260797	rs7872790	0.003464	198	0.36963	rs41309860	0.04668	247	0.0389596	rs1468672	0.004785	382	0.293706	rs2300936	0.00718	232	0.24975	rs16910280	0.0101108	0.0210999
LOC100506023	1	173204198	173446294	644	0.170829	rs34034744	0.001148	518	0.113279	rs7528321	0.003887	718	0.204795	rs61826709	0.0004417	1041	0.00803992	rs6425218	0.0003482	631	0.866134	rs78362335	0.00971668	0.0211244
A3GALT2	1	33772366	33786699	45	0.0384296	rs189727255	0.01449	43	0.0863391	rs117612360	0.001507	43	0.756244	rs75812036	0.03352	64	0.0212498	rs189727255	0.01505	44	0.518482	rs541304130	0.0141546	0.0211487
SALL1	16	51169885	51185183	20	0.00818992	rs11643654	0.002661	14	0.949051	rs140827311	0.2336	17	0.393606	rs79146613	0.04121	43	0.0126699	rs4420526	0.009831	22	0.714286	rs1015438	0.146639	0.0211697
WNT4	1	22443797	22469519	91	0.001227	rs10753530	0.0009366	53	0.381618	rs188148509	0.06001	90	0.475524	rs111655786	0.05103	113	0.708292	rs12037005	0.01765	81	0.175824	rs72647409	0.0467813	0.021191
LOR	1	153232178	153234600	10	0.838162	rs74658297	0.06597	9	0.227772	rs6661601	0.003723	9	0.000930999	rs1143390	0.0002562	16	0.924076	rs73012565	0.2676	9	0.168831	rs561634896	0.0572057	0.0211911
MXRA7	17	74671808	74707056	129	0.110889	rs2286592	0.01068	141	0.565435	rs62085143	0.1205	160	0.22977	rs142352153	0.03952	245	0.0878691	rs8075298	0.003319	154	0.0219098	rs34452291	0.00396082	0.0211943
TNFRSF10C	8	22960326	22974950	60	0.0248698	rs4871848	0.01274	53	0.57043	rs143037062	0.0585	62	0.0156998	rs4242389	0.00317	77	0.275724	rs146676402	0.01478	75	0.454545	rs9644063	0.012067	0.0212843
MTRNR2L5	10	57358749	57360487	6	0.125874	rs11004927	0.03295	4	0.00276997	rs4394744	0.001019	7	0.903097	rs34329607	0.3106	13	0.346653	rs11004928	0.09879	6	0.255744	rs11004927	0.0747877	0.0212851
ARFGAP1	NA	NA	NA	NA	NA	NA	NA	NA	NA	NA	NA	44	0.10989	rs11906367	0.0003953	39	0.108891	rs77044240	0.0249	40	0.0493195	rs4809518	0.0258583	0.0212904
MT1DP	16	56677598	56678853	6	0.280719	rs192491645	0.1055	5	0.137862	rs57778164	0.0522	5	0.474525	rs72487916	0.1097	17	0.00243998	rs57797730	0.002064	5	0.625375	rs72487916	0.147566	0.0213388
BLOC1S4	4	6717841	6719387	2	0.0519895	rs11550047	0.0364	1	0.218781	rs3172604	0.2216	2	0.88012	rs3172604	0.6139	5	0.00597994	rs111565917	0.0006106	2	0.468531	rs369789254	0.320827	0.0213518
ZNF546	19	40502942	40523514	50	0.765235	rs5828053	0.3325	41	0.237762	rs2111544	0.1777	45	0.0140299	rs73547620	0.002952	89	0.136863	rs424365	0.0108	45	0.0803792	rs234313	0.0496875	0.0213686
SNORD115-12_3	15	25436562	25436644	1	0.250749	rs35421670	0.2497	NA	NA	NA	NA	1	0.0126299	rs35421670	0.01263	NA	NA	NA	NA	NA	NA	NA	NA	0.0213926
LINC01180	17	42723731	42727717	9	0.000145	rs11870454	0.0002713	9	0.646354	rs143206786	0.3801	10	0.344655	rs62065976	0.1137	11	0.984016	rs34136278	0.317	12	0.885115	rs78508209	0.15367	0.0213947
RNF148	7	122341719	122343021	2	0.0638694	rs117830557	0.07463	3	0.456543	rs77929503	0.1216	2	0.384615	rs117830557	0.2422	2	0.0550494	rs147362816	0.02109	2	0.0458495	rs117830557	0.0240479	0.0214816
LOC100507501	16	4295825	4303790	14	0.000913999	rs55697622	0.0004678	14	0.754246	rs4785955	0.4155	32	0.903097	rs146454907	0.2027	59	0.0882491	rs191344400	0.02619	30	0.515485	rs9932974	0.225019	0.0214891
MAPT	17	43971747	44105699	732	0.000492	rs8076152	2.04e-05	104	0.257742	rs118190448	0.008529	781	0.876124	rs2435202	0.0159	891	0.918082	rs114406096	0.006835	742	0.277722	rs7224541	0.0358332	0.021492
C11orf96	11	43964105	43965433	6	0.0695593	rs2434483	0.04291	5	0.107892	rs7077	0.05299	6	0.376623	rs2434483	0.2136	6	0.93007	rs7524	0.4887	6	0.0107799	rs151042204	0.00282392	0.0214977
TSPAN3	15	77336359	77363570	18	0.000429	rs33931897	9.921e-05	33	0.692308	rs150707893	0.05102	33	0.341658	rs74702127	0.04218	77	0.404595	rs148661555	0.01106	24	0.691309	rs16968660	0.0785431	0.0215193
LRRC48	17	17876126	17920189	62	0.00171998	rs8071238	0.0003717	84	0.848152	rs116977827	0.1774	82	0.373626	rs140232670	0.02585	145	0.202797	rs4924831	0.004392	71	0.257742	rs375616397	0.102324	0.021573
C17orf59	17	8091650	8093564	1	0.113886	rs8531	0.1121	2	0.392607	rs8531	0.21	1	0.241758	rs8531	0.2267	3	0.0539295	rs115524948	0.02121	1	0.0489395	rs8531	0.0493208	0.0215932
SNORD54	8	56986397	56986460	1	0.00332997	rs17814456	0.003399	NA	NA	NA	NA	1	0.451548	rs17814456	0.4472	1	0.100899	rs17814456	0.09591	1	0.835165	rs17814456	0.852318	0.0216254
ARHGAP27_2	17	43506717	43510282	11	0.00298997	rs55642947	0.002739	NA	NA	NA	NA	12	0.326673	rs62064653	0.2864	17	0.703297	rs557504511	0.2289	12	0.184815	rs12939187	0.142414	0.0216554
USP10	16	84733554	84813527	339	0.000167	rs8045503	4.332e-06	318	0.927073	rs142628702	0.04787	359	0.233766	rs76655253	0.002054	618	0.896104	rs112623873	0.01099	357	0.885115	rs72797584	0.015091	0.0216811
SLC19A2	1	169433148	169455208	45	0.0795792	rs35686518	0.002539	36	0.470529	rs10919175	0.1102	48	0.461538	rs71944465	0.04241	68	0.00634994	rs17518769	0.0004729	47	0.261738	rs2678166	0.0062714	0.0216897
LOC101929319	2	152194341	152235885	145	0.83017	rs116686685	0.01964	152	0.00799992	rs34954281	0.0006115	156	0.0651793	rs75454385	0.002981	204	0.353646	rs6743590	0.0255	166	0.187812	rs114631825	0.00164243	0.0217037
RBM26-AS1	13	79980443	79998468	61	0.642358	rs17187928	0.04158	45	0.443556	rs2296286	0.04302	67	0.125874	rs2296286	0.003767	89	0.00348997	rs1627031	0.002936	53	0.22977	rs11617011	0.0524792	0.0217077
LOC101928420	12	81156932	81164494	26	0.000462	rs1300255	0.0006131	23	0.624376	rs74753398	0.06112	22	0.143856	rs1882036	0.03749	37	0.978022	rs559654808	0.3313	27	0.709291	rs574516052	0.171931	0.0217213
OSM	22	30658818	30662829	7	0.000131	rs75951407	0.0005097	6	0.617383	rs1476576	0.1764	6	0.512488	rs5763918	0.138	12	0.791209	rs116796967	0.2097	5	0.879121	rs78568412	0.443438	0.0217431
UBOX5-AS1	20	3087556	3131513	101	0.0551594	rs6115797	0.001658	36	0.207792	rs6076478	0.0363	108	0.64036	rs6051606	0.01631	223	0.0289397	rs77905927	5.834e-05	137	0.135864	rs6139011	0.00177843	0.0217571
CGN	1	151483861	151511167	39	0.178821	rs2185838	0.02651	39	0.232767	rs116900907	0.06085	45	0.305694	rs12044926	0.01935	82	0.0863291	rs59433746	0.00537	35	0.0262997	rs1573130	0.00682725	0.0217724
UNC93A	6	167704802	167729502	151	0.0276197	rs13209793	0.001055	144	0.591409	rs2076009	0.009641	169	0.214785	rs7746040	0.02475	227	0.0114599	rs1555031	6.059e-05	161	0.721279	rs138224339	0.0189024	0.0218274
LINC00896	NA	NA	NA	NA	NA	NA	NA	NA	NA	NA	NA	9	0.0114599	rs13056865	0.007984	8	0.725275	rs627235	0.1132	9	0.0734593	rs627235	0.0119305	0.0218517
MAP3K19	2	135722060	135782248	142	0.00808992	rs6716446	0.00393	176	0.53047	rs186042042	0.02439	185	0.305694	rs80112031	0.01936	262	0.171828	rs7608341	0.001712	185	0.128871	rs16831216	0.00130426	0.0218521
R3HDM2	12	57647547	57704246	65	0.17982	rs77784795	0.009356	71	0.107892	rs200632925	0.003652	65	0.938062	rs150395500	0.1249	136	0.270729	rs11172143	0.005647	73	0.00589994	rs11172139	0.00403123	0.0218621
KLF16	NA	NA	NA	NA	NA	NA	NA	NA	NA	NA	NA	31	0.6004	rs77749220	0.09839	44	0.00217998	rs10412637	0.0004417	34	0.467532	rs117822420	0.104986	0.0218893
ITIH3	3	52828783	52843025	23	0.000366	rs2240920	0.0002397	36	0.352647	rs2710338	0.1801	49	0.493506	rs146731697	0.08885	67	0.481518	rs34628119	0.03204	45	0.952048	rs2240921	0.255047	0.0219267
ZMIZ2	7	44788529	44809479	34	0.125874	rs147453892	0.0009812	28	0.441558	rs55705735	0.1771	38	0.145854	rs56077345	0.01788	48	0.353646	rs73329074	0.03796	35	0.0102199	rs6962280	0.00183965	0.0219758
REXO2	11	114310107	114321000	31	0.368631	rs11214994	0.01317	14	0.211788	rs79008673	0.06798	32	0.0205098	rs476200	0.005175	44	0.954046	rs139969556	0.05323	29	0.0191898	rs74658740	0.000301871	0.0219837
DPY19L3	19	32896654	32976799	177	0.00157998	rs68013007	8.593e-05	165	0.582418	rs149458318	0.04233	210	0.984016	rs16967110	0.1121	289	0.303696	rs34814860	0.0204	205	0.106893	rs36063807	0.00223964	0.0220233
CEACAM4	19	42125343	42133442	39	0.0331597	rs3859460	0.0004562	28	0.13986	rs12972738	0.0413	45	0.213786	rs117746288	0.0143	59	0.0451795	rs115828195	0.003875	43	0.656344	rs76741085	0.048937	0.0220259
ATP13A2	1	17312452	17338423	43	0.000205	rs9435665	1.191e-05	8	0.804196	rs926702	0.5184	55	0.757243	rs56327781	0.03941	108	0.418581	rs55885047	0.001056	52	0.564436	rs150814450	0.0106078	0.0220723
SRSF8	11	94800040	94804387	13	0.00105	rs12627	0.0008029	8	0.545455	rs12627	0.3733	13	0.652348	rs78054640	0.07037	21	0.184815	rs115139429	0.01025	12	0.427572	rs111408022	0.0988302	0.0220867
LPHN2	1	82266081	82458107	586	0.000776999	rs12561800	6.071e-06	521	0.835165	rs142271252	0.03589	649	0.326673	rs61773935	0.01283	835	0.555445	rs72717791	0.003272	632	0.250749	rs541910927	0.0120259	0.0220871
LRRC3C	17	38097726	38100987	9	0.0147299	rs8065126	0.0006829	9	0.0385796	rs74717022	0.04694	10	0.203796	rs78131755	0.06626	13	0.572428	rs79785426	0.1146	10	0.446553	rs74717022	0.0769213	0.0221261
KNCN	1	47011315	47016887	14	0.0524395	rs885125	0.01775	27	0.663337	rs1258042	0.02879	30	0.0274497	rs1258036	0.01667	35	0.400599	rs74999404	0.02414	28	0.0778692	rs1258043	0.0219023	0.0222155
ATAD3B	NA	NA	NA	NA	NA	NA	NA	NA	NA	NA	NA	46	0.582418	rs139902189	0.1179	29	0.127872	rs1153106	0.06254	118	0.00839992	rs370118521	0.00348303	0.0222618
YAE1D1	7	39605974	39651688	164	0.741259	rs12531635	0.02377	130	0.415584	rs74501293	0.06443	210	0.0233398	rs2329459	0.0008683	237	0.00636994	rs56723786	3.41e-05	170	0.653347	rs112916357	0.125251	0.022283
GNPNAT1	14	53241910	53258386	19	0.0470395	rs139721043	0.02081	26	0.934066	rs138322464	0.2019	22	0.0722893	rs139721043	0.006142	40	0.0655293	rs115724398	0.004669	18	0.143856	rs79312783	0.0909262	0.0222923
MROH9	1	170904611	171033906	480	0.0287197	rs28731151	0.002361	120	0.907093	rs58049435	0.004989	517	0.0679593	rs61815209	0.001125	791	0.0639894	rs543779261	0.0015	497	0.264735	rs73038276	0.00514585	0.0223167
ZNF530	19	58111252	58119637	16	0.0272897	rs11883343	0.004434	18	0.167832	rs78803667	0.01169	18	0.106929	rs2023806	0.009981	30	0.712288	rs9676259	0.09269	16	0.0862491	rs2023807	0.0179585	0.0223634
SMAD4	18	48556582	48611411	62	0.0107799	rs75712226	0.001569	75	0.618382	rs145081087	0.01638	92	0.0279197	rs140241965	0.01068	139	0.681319	rs72913266	0.03182	59	0.237762	rs75712226	0.0197049	0.0223938
TSPO2	6	41010236	41012076	4	0.0170498	rs41273356	0.02485	2	0.480519	rs932399	0.4696	4	0.0276097	rs9369260	0.01119	5	0.341658	rs199825098	0.1609	4	0.390609	rs41273356	0.132999	0.0224126
CCDC65	12	49297892	49315359	60	0.779221	rs7305811	0.2035	45	0.396603	rs7298733	0.2375	47	0.3996	rs58829932	0.02316	64	0.000743999	rs7299342	0.0006003	62	0.328671	rs71439477	0.00402985	0.0224177
MIER1	1	67390577	67454302	151	0.0246598	rs77347645	0.000345	100	0.981019	rs77349930	0.2586	173	0.0728793	rs12132229	0.01364	217	0.164835	rs11809283	0.01727	155	0.104069	rs77347645	0.00553252	0.0224402
NR2F2	15	96869156	96883492	12	0.00576994	rs1807198	0.001119	9	0.227772	rs11045	0.02722	18	0.163836	rs144509426	0.01899	25	0.347652	rs11045	0.04625	13	0.404595	rs11045	0.0156407	0.0224609
SUN1	7	855193	914557	227	0.00109999	rs56278067	4.61e-06	216	0.543457	rs111968669	0.1158	274	0.583417	rs76503073	0.05549	341	0.51049	rs73669693	0.009521	303	0.170829	rs12700166	0.00684103	0.0225234
GRAMD2	15	72452146	72490136	55	0.364635	rs112705105	0.02937	54	0.0724693	rs12442886	0.01839	65	0.392607	rs117109032	0.02804	97	0.0559394	rs111348757	0.003257	53	0.0525995	rs11072350	0.0192978	0.0225777
KIAA1958	9	115249247	115427591	389	0.791209	rs786990	0.003277	344	0.0244398	rs7031191	0.005688	370	0.805195	rs10981424	0.01151	620	0.00252	rs60925342	5.74e-06	382	0.778222	rs77234745	0.037848	0.0225819
SAMD10	20	62605465	62610995	1	0.00580994	rs11474170	0.005906	13	0.0482895	rs111359348	0.04495	19	0.226773	rs817347	0.1503	31	0.871129	rs542947311	0.08064	22	0.551449	rs367794091	0.0348622	0.022596
AVIL	12	58191159	58209852	25	0.00369996	rs10783847	0.002438	15	0.166833	rs190915307	0.02586	19	0.432567	rs75919341	0.03586	33	0.40959	rs12582311	0.0131	32	0.27972	rs61938185	0.0463869	0.0226098
TMEM40	3	12775028	12810956	108	0.0254597	rs60602578	0.00377	100	0.906094	rs937915	0.2658	147	0.103896	rs7626624	0.001629	222	0.147852	rs59814890	0.0009844	149	0.0863991	rs57378969	0.00840177	0.022622
WDR3	1	118472371	118503049	37	0.0172498	rs112253391	0.007522	70	0.0220698	rs76845621	0.001737	75	0.313686	rs56841661	0.08945	106	0.868132	rs11587893	0.1259	79	0.295704	rs76342069	0.0378757	0.0226412
MIR202HG	NA	NA	NA	NA	NA	NA	NA	NA	NA	NA	NA	8	0.154845	rs3008372	0.02293	11	0.0134999	rs190287808	0.01468	9	0.306693	rs2153816	0.0499858	0.0226828
SLC24A4	14	92788924	92967825	801	0.00369996	rs12894551	0.0001589	784	0.609391	rs75168849	0.008309	902	0.0306197	rs146511335	0.002974	1326	0.811189	rs34180624	0.001052	903	0.549451	rs4904944	0.00269745	0.0226969
TRPV3	17	3413795	3461289	231	0.130869	rs113660604	0.0009415	270	0.101898	rs7223234	0.005097	296	0.454545	rs79101614	0.008393	385	0.102219	rs141342749	1.422e-05	279	0.0498195	rs426553	0.00404869	0.022744
LOC100129924	1	43253660	43263901	13	0.64036	rs2760078	0.1519	9	0.0584194	rs115112652	0.01319	17	0.00189998	rs7547717	0.004315	32	0.448551	rs719676	0.01861	20	0.972028	rs719676	0.238913	0.022803
ASAH2B	10	52499687	52514569	25	0.0100099	rs7078481	0.002473	25	0.460539	rs185659688	0.1618	28	0.0133499	rs6479702	0.007571	45	0.656344	rs10821706	0.1061	26	0.767233	rs562954511	0.111748	0.0228033
OPTC	1	203463270	203478077	58	0.378621	rs55677635	0.04454	45	0.0180098	rs74137687	0.004263	64	0.0222198	rs35729215	0.0005168	78	0.21978	rs28446704	0.0294	63	0.931069	rs34000310	0.138823	0.02281
RPS8	1	45241245	45244412	6	0.35964	rs3806398	0.03983	4	0.501499	rs3806398	0.1904	6	0.160839	rs3806398	0.07161	10	0.00475995	rs114317646	0.003656	5	0.224775	rs148400247	0.11507	0.0228258
SNORD115-9_3	15	25436562	25436644	1	0.260739	rs35421670	0.2497	NA	NA	NA	NA	1	0.0131099	rs35421670	0.01263	NA	NA	NA	NA	NA	NA	NA	NA	0.0228293
LOC101929084	12	103941571	103953593	42	0.0642794	rs12579074	0.003547	33	0.0791292	rs4321042	0.01226	40	0.418581	rs17034081	0.005685	61	0.145854	rs80171773	0.004226	40	0.100899	rs76541920	0.00427012	0.0229684
PHF11	13	50069800	50103117	123	0.0110499	rs9526569	0.002679	113	0.097449	rs9526567	0.0125	128	0.262737	rs2274276	0.05158	180	0.685315	rs9562890	0.04292	122	0.161838	rs7998078	0.0108698	0.0229904
NMD3	3	160939098	160969795	75	0.507493	rs143954604	0.06659	98	0.0301797	rs77494833	0.0009731	106	0.322677	rs115098651	0.02538	139	0.54046	rs62278056	0.001499	105	0.0117499	rs4290817	0.00123238	0.0229933
SUZ12	17	30264043	30328057	160	7.09999e-05	rs141697390	2.523e-05	12	0.942058	rs7223178	0.5699	197	0.698302	rs72823802	0.1281	316	0.825175	rs148835762	0.0587	168	0.817183	rs141263993	0.0919525	0.0230467
SBF2	11	9800213	10315754	1820	0.0499095	rs7925889	5.27e-05	1454	0.117882	rs4910073	0.001653	1954	0.161838	rs17355924	0.004528	2489	0.0336897	rs575432716	0.0004034	1913	0.984016	rs11603139	0.0100157	0.0230805
TRPV2	17	16318855	16340317	57	0.0149199	rs72838762	0.004867	25	0.490509	rs4792742	0.3338	71	0.35964	rs3813769	0.03571	128	0.759241	rs4273076	0.02403	59	0.0158698	rs4792743	0.00404642	0.0231512
PDS5B	13	33160563	33352158	390	0.00647994	rs117688145	5.419e-05	317	0.0114599	rs9591189	0.004118	497	0.68032	rs376182382	0.0414	824	0.9001	rs17077818	0.01801	425	0.7003	rs10467358	0.00141461	0.0232146
TRIM69	15	45028559	45060025	112	0.511489	rs78726540	0.01697	88	0.11988	rs2899122	0.03683	118	0.203796	rs3100143	0.02522	177	0.0261597	rs74009424	0.0005534	117	0.097479	rs2412918	0.0262976	0.0232246
GMEB2	NA	NA	NA	NA	NA	NA	NA	23	0.956044	rs384683	0.7629	175	0.0119099	rs11483962	0.002164	221	0.181818	rs145783026	0.005872	181	0.0678593	rs909342	0.00546409	0.0232559
BHLHE23	NA	NA	NA	NA	NA	NA	NA	NA	NA	NA	NA	NA	NA	NA	NA	10	0.0233098	rs116367068	0.01063	NA	NA	NA	NA	0.0233098
CD74	5	149781199	149792499	20	0.0581594	rs55796634	0.02289	13	0.578422	rs141426565	0.1147	22	0.271728	rs55796634	0.06467	47	0.095709	rs564214007	0.009857	21	0.0366296	rs115781303	0.00378736	0.0233112
RABEP2	16	28915741	28936532	18	0.00643994	rs7206214	0.001138	18	0.391608	rs6565293	0.1345	24	0.841159	rs144362916	0.1834	44	0.14985	rs376531287	0.005605	37	0.100949	rs75920811	0.0388908	0.0233319
BIVM-ERCC5	13	103459495	103528351	188	0.00113999	rs2094258	8.307e-05	216	0.944056	rs4150378	0.1352	223	0.245754	rs9557933	0.01132	343	0.410589	rs16960594	0.01645	213	0.295704	rs117544252	0.00179156	0.0233422
C8G	NA	NA	NA	NA	NA	NA	NA	NA	NA	NA	NA	12	0.0234198	rs2071006	0.03477	NA	NA	NA	NA	NA	NA	NA	NA	0.0234198
FAM213A	10	82167584	82192753	75	0.00510995	rs3802638	0.001911	46	0.152847	rs11202815	0.01449	82	0.344655	rs79372878	0.07624	130	0.719281	rs58774893	0.06428	81	0.166833	rs35230786	0.00966049	0.0234333
OR8J1	11	56127690	56128764	10	0.320679	rs7927015	0.1162	5	0.0096699	rs10896290	0.00582	8	0.154845	rs7942390	0.01638	11	0.552448	rs11823483	0.005913	9	0.121878	rs62001034	0.0270436	0.0234463
LOC100101148	NA	NA	NA	NA	NA	NA	NA	NA	NA	NA	NA	NA	NA	NA	NA	3	0.0235498	rs530848277	0.001081	NA	NA	NA	NA	0.0235498
IZUMO4	NA	NA	NA	NA	NA	NA	NA	NA	NA	NA	NA	9	0.225774	rs12104154	0.005144	11	0.78022	rs7253456	0.2076	3	0.00382996	rs12104154	0.00102916	0.0235833
NOSTRIN	2	169643048	169721849	223	0.105894	rs829957	0.01267	213	0.00314997	rs529002	0.0003094	271	0.544456	rs580507	0.01811	431	0.30969	rs150498106	0.01221	253	0.584416	rs16856059	0.00334723	0.0237023
ADAMTS6	5	64444562	64777704	865	0.000620999	rs62369658	2.518e-05	747	0.322677	rs13153005	0.006292	878	0.262737	rs115153571	0.004163	1471	0.687313	rs115990810	0.008131	843	0.915085	rs11750215	0.0154035	0.0238174
PIK3R5	17	8782232	8869029	225	0.868132	rs140564492	0.01678	101	0.549451	rs59093560	0.08075	234	0.0268297	rs116897419	0.006506	422	0.464535	rs726680	0.01225	233	0.00558994	rs726680	0.000195126	0.0238735
MCCD1	6	31496738	31498008	19	0.0868491	rs3214307	0.007211	15	0.0684993	rs3130054	0.06256	19	0.712288	rs2734586	0.1461	21	0.0648994	rs3093982	0.008913	22	0.120879	rs113695302	0.0345442	0.0238787
LYZL6	17	34261522	34270703	41	0.715285	rs2242596	0.1463	35	0.378621	rs11654713	0.06008	47	0.00825992	rs34464091	0.002601	70	0.722278	rs149228274	0.05694	41	0.0205898	rs8072586	0.0144557	0.0238901
SPC25	2	169727400	169746944	59	0.58042	rs138942777	0.02679	62	0.00831992	rs554494	0.0008977	83	0.0872491	rs2461387	0.00529	119	0.565435	rs73969997	0.03245	85	0.13986	rs75601606	0.00274347	0.0239147
LOC541473	NA	NA	NA	NA	NA	NA	NA	NA	NA	NA	NA	NA	NA	NA	NA	3	0.0239198	rs530848277	0.001081	NA	NA	NA	NA	0.0239198
NASP	1	46049659	46084578	46	0.0249398	rs3014211	0.005933	93	0.21978	rs200094749	0.05279	56	0.284715	rs12043389	0.01487	74	0.0320597	rs2230657	0.00361	55	0.667333	rs367574616	0.0665453	0.0239471
SNORD115-10_4	15	25436562	25436644	1	0.287712	rs35421670	0.2497	NA	NA	NA	NA	1	0.0125799	rs35421670	0.01263	NA	NA	NA	NA	NA	NA	NA	NA	0.0239656
GOLGA6B	NA	NA	NA	NA	NA	NA	NA	2	0.220779	rs571050088	0.1836	3	0.47952	rs141352025	0.2037	6	0.00346997	rs368941261	0.001147	4	0.3996	rs199797790	0.146945	0.0239845
PTDSS1	8	97274113	97346779	156	0.000231	rs13265919	3.117e-06	66	0.384615	rs16894431	0.07726	180	0.83017	rs114567799	0.03345	322	0.532468	rs961075	0.001421	171	0.853147	rs78124735	0.0322392	0.0240024
COTL1	16	84599203	84651702	219	0.0139199	rs8054420	0.002145	164	0.948052	rs35963052	0.1369	308	0.492507	rs4783030	0.0108	403	0.327672	rs2967856	0.001137	283	0.0157598	rs12325555	0.00146658	0.0240296
CPSF3	2	9563665	9613239	88	0.0227698	rs10803700	0.008691	82	0.806194	rs192259586	0.1448	148	0.682318	rs149379224	0.1093	212	0.0250997	rs11675922	0.004436	97	0.106893	rs149643889	0.0364999	0.0240489
2020-09-08	5	132086508	132113561	43	0.0187698	rs2067190	0.005948	44	0.326673	rs117226626	0.1191	50	0.127872	rs803145	0.01149	114	0.714286	rs10520112	0.0139	44	0.0601794	rs187681	0.0331177	0.0240949
SMA4	NA	NA	NA	NA	NA	NA	NA	NA	NA	NA	NA	NA	NA	NA	NA	NA	NA	NA	NA	6	0.0241498	rs543137918	0.0241545	0.0241498
HNRNPR	1	23636275	23670853	39	0.0151798	rs12140788	0.008907	30	0.545455	rs553960959	0.04548	67	0.327672	rs9662596	0.07707	106	0.258741	rs533326301	0.0246	46	0.0482295	rs1535179	0.0197414	0.0241668
LOC100506713	17	6888441	6915653	86	0.118881	rs11571351	0.002926	70	0.671329	rs11078661	0.09505	97	0.806194	rs3010	0.07836	122	0.176823	rs312466	0.001926	80	0.00297997	rs142757654	3.19266e-05	0.0241885
MYCNOS	2	16076386	16081845	13	0.0313997	rs10173329	0.006452	13	0.498501	rs10929400	0.2401	12	0.101229	rs12466146	0.03404	14	0.818182	rs60325402	0.1408	13	0.0263897	rs57961569	0.00879493	0.0243328
VGLL4	3	11597540	11762242	631	0.00123999	rs3856802	8.958e-05	606	0.217782	rs6442274	0.002422	710	0.978022	rs112000873	0.01943	1011	0.927073	rs73813014	0.003459	700	0.13986	rs11711141	0.00325587	0.024348
GNMT	6	42928499	42931618	9	0.135864	rs2296804	0.03552	9	0.32967	rs9471978	0.05306	10	0.146853	rs144286892	0.06402	13	0.508492	rs138577594	0.1965	8	0.0102399	rs2296804	0.00916274	0.0243499
EPHA4	2	222282746	222437010	434	0.000645999	rs10498120	1.538e-08	402	0.976024	rs36107842	0.1194	514	0.693307	rs147447817	0.0009139	709	0.122877	rs34729614	0.0002131	480	0.638362	rs114022440	0.0208524	0.0243685
LINC00928	15	90048160	90067265	62	0.165834	rs139256179	0.02583	55	0.182817	rs12899866	0.0353	68	0.12987	rs4932227	0.01334	104	0.0155998	rs34082338	0.003101	66	0.561439	rs77119855	0.0592225	0.0244594
ODF2L	1	86812506	86862025	136	0.0791292	rs34204564	0.01039	148	0.362637	rs150999853	0.0514	195	0.0657793	rs150111231	0.0004165	187	0.0214998	rs531046342	0.004147	190	0.854146	rs568364628	0.0376903	0.0245422
HMCES	3	128997683	129024135	57	0.102269	rs10685511	0.06656	76	0.897103	rs143793655	0.1869	84	0.36963	rs117712255	0.02214	128	0.0462995	rs62266907	0.002008	85	0.0224298	rs60527165	0.00822428	0.0247983
ABHD4	14	23067146	23081265	55	0.0282097	rs72677597	0.00205	38	0.55045	rs34819345	0.115	58	0.0363096	rs78146195	0.003314	76	0.0813192	rs112549035	0.001733	59	0.772228	rs78146195	0.00267411	0.0248852
LOC286370	9	92782935	92803781	56	0.294705	rs10820832	0.07953	46	0.128871	rs684476	0.01985	57	0.0768192	rs7038896	0.003331	74	0.160839	rs144685502	0.0136	50	0.0756192	rs7027342	0.00585101	0.0249212
LINC01192	3	162895030	163021089	427	0.0438996	rs11449231	0.009485	368	0.114885	rs142641836	0.002731	454	0.896104	rs140008053	0.03117	621	0.0125799	rs6797363	0.001029	438	0.625375	rs146446901	0.0208052	0.0249535
PCDHAC2	5	140345746	140391929	65	0.0879291	rs77600037	0.009105	49	0.387612	rs31874	0.004251	66	0.0214298	rs31871	0.002579	133	0.180819	rs75063168	0.008485	51	0.26973	rs115613317	0.0507178	0.0249845
ZNF154	19	58207642	58220579	36	0.0398996	rs190975807	0.00245	33	0.0406896	rs2188736	0.01669	33	0.0400796	rs2074078	0.000983	55	0.79021	rs75766188	0.1058	33	0.693307	rs34109195	0.039119	0.0249966
SLC10A6	4	87744620	87770416	36	0.0718293	rs12498606	0.01581	31	0.0723093	rs7678571	0.0178	53	0.507493	rs116173987	0.01304	96	0.362637	rs114434286	0.0001716	44	0.0372996	rs114658556	0.00558378	0.0249988
RFC1	4	39289068	39368001	130	0.00138999	rs17335132	4.331e-05	103	0.608392	rs570604038	0.1025	151	0.188811	rs35681684	0.01629	283	0.643357	rs145795145	0.04131	120	0.347652	rs17288300	0.0273769	0.0250257
SIDT2	11	117049938	117068161	59	0.0741293	rs6589603	0.005131	50	0.100899	rs139685157	0.01471	62	0.911089	rs17120419	0.2087	97	0.655345	rs4938355	0.02031	57	0.00799992	rs112712475	0.00659534	0.0250323
FAM166B	9	35561826	35563896	5	0.13986	rs3752951	0.07841	3	0.348651	rs755774	0.2666	5	0.335664	rs75679360	0.06818	7	0.0187298	rs116514144	0.00579	5	0.116883	rs755774	0.0389018	0.0250807
LOC101928043	1	22350486	22352541	10	0.00495995	rs2473307	0.001412	6	0.102897	rs11801382	0.06052	11	0.912088	rs2473306	0.3344	14	0.723277	rs114769081	0.2085	8	0.106893	rs2255282	0.00680459	0.0251524
PRSS2	NA	NA	NA	NA	NA	NA	NA	NA	NA	NA	NA	16	0.175824	rs73740310	0.08979	29	0.320679	rs73535929	0.01611	1	0.0130499	rs538152577	0.0121253	0.0251932
MAPK4	18	48086483	48258196	408	0.0284497	rs10502909	0.000624	440	0.248751	rs1370482	0.005737	526	0.0756792	rs9966730	0.003304	859	0.278721	rs142726541	0.002188	440	0.241758	rs12458082	0.0140823	0.0251978
ELAVL4	1	50513685	50667540	194	0.00924991	rs79754227	3.588e-05	144	0.76024	rs77145026	0.02007	221	0.0292897	rs6679408	0.008117	305	0.191808	rs17105945	0.01042	201	0.914086	rs115450067	0.0190057	0.0252087
PYGM	11	64513860	64528187	20	0.756244	rs1207113	0.3642	21	0.218781	rs592532	0.06075	28	0.827173	rs114138772	0.07831	39	0.00846992	rs592532	0.004324	21	0.0311897	rs2071320	0.00741973	0.0252277
GSTA7P	6	52604260	52609957	15	0.178821	rs74317796	0.02223	8	0.310689	rs77605609	0.102	16	0.275724	rs114455352	0.04911	24	0.00275997	rs73742651	0.004535	14	0.855145	rs74896922	0.283659	0.0252279
SNAPC5	15	66782665	66790146	16	0.0300097	rs62011877	0.01449	7	0.0689593	rs75217189	0.00387	23	0.107892	rs1127016	0.002982	28	0.823177	rs116785967	0.07839	14	0.196803	rs8684	0.0853628	0.0252357
SLC35C1	11	45825622	45834567	31	0.825175	rs7130656	0.156	22	0.198801	rs12289963	0.002217	34	0.384615	rs1139267	0.04089	46	0.297702	rs12289963	0.03044	32	0.00192998	rs7127456	0.000156774	0.0252721
AGBL4	1	48998526	50489626	2125	0.0301397	rs11205545	0.001054	2024	0.0839992	rs200719349	0.01068	2516	0.143856	rs5774032	0.002232	3712	0.124875	rs57592206	0.0002016	2360	0.797203	rs149615736	0.0017895	0.0252743
PIK3IP1	22	31677578	31688520	30	0.00133999	rs201888948	0.001976	33	0.984016	rs11089495	0.4578	34	0.606394	rs146529448	0.04624	40	0.0474095	rs2073861	0.02223	40	0.961039	rs111494455	0.295296	0.0253534
C1orf106	1	200860626	200884864	72	0.001549	rs296523	0.0001845	39	0.0723393	rs442905	0.01391	85	0.852148	rs12045112	0.04189	100	0.739261	rs180775987	0.004583	75	0.517483	rs12759739	0.0367937	0.0253981
LOC101928767	14	86401021	86596121	596	0.00165998	rs1953772	6.757e-05	544	0.467532	rs139635689	0.01806	666	0.768232	rs1959464	0.03499	882	0.28971	rs113659227	0.01229	667	0.211788	rs148950661	0.00247861	0.0254225
RAB4B-EGLN2	19	41284123	41314346	98	0.136863	rs79276295	0.01469	61	0.401598	rs2604894	0.02931	108	0.13986	rs74268427	0.0005535	140	0.0258997	rs76191191	0.006031	100	0.183816	rs531826141	0.0365241	0.0254293
CPEB4	5	173315330	173387313	183	0.646354	rs147304506	0.02074	148	0.11988	rs72810983	0.02459	182	0.127872	rs72812846	0.03594	253	0.952048	rs76392327	0.0424	175	0.00388996	rs72810989	0.00101957	0.0254732
DLG5	10	79550548	79686348	406	0.000642999	rs7077479	0.000136	350	0.924076	rs34326711	0.04389	428	0.884116	rs182742530	0.03956	674	0.673327	rs2801826	0.01067	458	0.103896	rs10762763	0.00206911	0.0254983
KIAA0947	5	5422785	5490347	118	0.00104999	rs2578558	0.0003404	133	0.81019	rs74952066	0.0657	137	0.922078	rs72643754	0.07752	186	0.0636994	rs116292393	0.004836	116	0.736264	rs202179075	0.0703358	0.0255157
FUBP1	1	78413590	78444777	70	0.919081	rs140681455	0.06368	52	0.572428	rs142005978	0.006556	72	0.374625	rs17387351	0.1195	101	0.00143999	rs3767025	0.001208	72	0.12987	rs138258427	0.0210447	0.0255476
PA2G4P4	3	156527059	156529810	9	0.83017	rs9812169	0.3551	5	0.183816	rs7641929	0.09001	10	0.0254297	rs436741	0.02735	9	0.0201798	rs10936037	0.01525	10	0.473526	rs116269788	0.19253	0.0256482
NOMO3	16	16326388	16388668	6	0.0311497	rs564646933	0.007243	NA	NA	NA	NA	7	0.0878791	rs143083142	0.02739	13	0.460539	rs403150	0.07549	69	0.128871	rs9933569	0.0485002	0.0257491
DDAH2	6	31694816	31698039	7	0.000136	rs707916	0.0003399	5	0.738262	rs3763297	0.2069	7	0.92008	rs45565837	0.3717	9	0.929071	rs73728976	0.3298	7	0.435564	rs11752493	0.032114	0.0257843
LINC01270	20	48909256	48931456	101	0.190809	rs568652291	0.00642	62	0.115884	rs1966217	0.02437	107	0.687313	rs73123701	0.01261	134	0.130869	rs73910490	0.0002767	104	0.0187998	rs2039132	0.00217443	0.0257879
TMEM207	3	190146443	190167665	74	0.996004	rs79497495	0.1321	60	0.482517	rs113512055	0.05673	97	0.142857	rs5855335	0.006033	97	0.0515195	rs116745201	0.00254	91	0.0105799	rs6791513	0.000470847	0.0258019
UG0898H09	8	63890419	63897460	24	0.594406	rs4739032	0.05965	22	0.323676	rs16930023	0.02302	23	0.172827	rs57802569	0.03101	40	0.00909991	rs79820550	0.002522	24	0.123876	rs66790008	0.0955663	0.0258291
RAI1	17	17584786	17714765	144	0.0941891	rs941449	0.007439	58	0.180819	rs9890330	0.004049	220	0.95005	rs78236662	0.1515	461	0.0120799	rs115739597	0.0007304	221	0.191808	rs941448	0.0139017	0.0258326
MAF	16	79627744	79634622	27	0.0284797	rs1046958	0.00132	19	0.963037	rs1055708	0.385	31	0.10989	rs148849596	0.03544	40	0.14985	rs59581308	0.004552	26	0.0833492	rs30412	0.000159063	0.0259016
GJB3	1	35246789	35251967	16	0.541459	rs41266429	0.05982	12	0.0307597	rs9426014	0.004196	19	0.331668	rs9118	0.05598	32	0.110889	rs67403586	0.03287	17	0.0617194	rs550995	0.0148571	0.0259742
TGFBRAP1	2	105880846	105946171	207	0.102897	rs3792044	0.001491	188	0.692308	rs7600689	0.135	212	0.156843	rs115810418	0.0134	344	0.0101699	rs13398259	0.001735	211	0.334665	rs80239212	0.00751643	0.0260732
DNAJC8	1	28526789	28559542	92	0.266733	rs143599299	0.02945	43	0.205794	rs61787033	0.1609	93	0.243756	rs141269417	0.03858	140	0.00895991	rs520800	0.004528	94	0.317682	rs551697	0.00936503	0.0260994
MIR4460	5	128732754	128732840	1	0.458541	rs7443230	0.4788	NA	NA	NA	NA	1	0.00753992	rs7443230	0.007876	1	0.403596	rs7443230	0.3918	1	0.118881	rs7443230	0.124041	0.0261262
MIR1206	8	129021143	129021202	1	0.358641	rs2114358	0.3643	1	0.0539795	rs2114358	0.05381	1	0.518482	rs2114358	0.5205	1	0.155844	rs2114358	0.1342	1	0.0244198	rs2114358	0.0247539	0.02615
DISC1	1	231762560	232177019	1223	0.862138	rs1772686	0.004146	1000	0.117882	rs6541283	0.006383	1295	0.0151098	rs61835382	0.0004113	1934	0.241758	rs73094886	0.0002938	1180	0.102897	rs61835445	0.00108909	0.0261506
LOC102723510	16	25111884	25122876	25	0.00163998	rs59104394	0.001623	11	0.384615	rs13334427	0.1244	26	0.403596	rs11646088	0.1183	97	0.165834	rs112597022	0.008136	25	0.907093	rs151003625	0.0860027	0.0261926
LOC100289092	NA	NA	NA	NA	NA	NA	NA	NA	NA	NA	NA	NA	NA	NA	NA	1	0.104419	rs80127885	0.1039	1	0.0385396	rs80127885	0.0387919	0.0262198
SLC27A1	19	17581299	17616977	50	0.0554694	rs57900449	0.0008526	18	0.738262	rs6512197	0.3463	124	0.908092	rs141065964	0.06684	222	0.0699193	rs75764577	0.0004772	124	0.0147899	rs11086073	0.00516148	0.0262641
LOC101927040	8	80681614	80783972	291	0.574426	rs147140939	0.006104	264	0.0816492	rs117426693	0.001289	302	0.336663	rs77990110	0.02857	405	0.304695	rs142009845	0.02107	286	0.00800992	rs2467787	0.0019634	0.0263004
MAGI3	1	113933474	114228545	646	0.135864	rs190627040	0.01836	492	0.00820992	rs573092688	0.001406	665	0.310689	rs78749904	0.001204	901	0.217782	rs11102648	0.005393	602	0.511489	rs3761932	0.0223428	0.0263301
PRPF18	10	13628938	13672868	113	0.0155698	rs17614303	0.001925	110	0.28971	rs3829209	0.01432	117	0.105349	rs11258473	0.01731	219	0.401598	rs11258471	0.01215	187	0.203796	rs114883500	0.0129776	0.0264583
BNC1	15	83924654	83953468	40	0.0098499	rs4480763	0.003857	24	0.63037	rs117648449	0.006502	45	0.193806	rs139728850	0.01069	65	0.68032	rs4480763	0.07951	40	0.0475795	rs28523446	0.0157596	0.0264845
ZNF446	19	58987794	58992597	6	0.154845	rs893185	0.09595	3	0.00245998	rs882609	0.001329	8	0.864136	rs731259	0.4746	20	0.243756	rs77289341	0.02363	9	0.486513	rs36095067	0.0357706	0.0265216
PURB	7	44915891	44924984	10	0.00293997	rs4049341	0.002034	7	0.616384	rs139749188	0.2063	10	0.132867	rs56066170	0.01547	12	0.442557	rs8840	0.03903	8	0.366633	rs117778349	0.0584882	0.0265356
C9orf96	9	136243283	136271220	37	0.0110399	rs8181069	0.005193	4	0.255744	rs78009838	0.2087	108	0.210789	rs116991996	0.003828	151	0.244755	rs115305646	0.02637	99	0.268731	rs28515960	0.0560729	0.0265697
SLMAP	3	57743173	57914894	260	0.000678999	rs55645723	3.449e-05	210	0.393606	rs556366528	0.09624	248	0.664336	rs7617014	0.01264	448	0.703297	rs9815266	0.04672	260	0.313686	rs77813749	0.0165982	0.026581
ZNF189	9	104161135	104172942	47	0.106893	rs10624543	0.03072	19	0.797203	rs72603702	0.2804	46	0.0137699	rs17185855	0.00421	65	0.298701	rs59717958	0.04871	48	0.111888	rs72603702	0.0418733	0.0266016
DHX8	17	41561333	41601680	69	0.00201998	rs77381129	0.001861	65	0.121878	rs79120161	0.0006414	77	0.683317	rs145948334	0.02713	144	0.705295	rs114271663	0.02252	78	0.330669	rs375175717	0.0865304	0.0266092
NCAM2	21	22370632	22912517	1882	0.0116599	rs9974313	0.0001296	1751	0.0555494	rs13049213	0.0007278	2086	0.757243	rs73224228	0.001002	3181	0.250749	rs79538672	0.0001124	2000	0.31968	rs13052242	0.00522927	0.0266453
TAGLN	11	117070039	117075508	21	0.0725493	rs2075548	0.01241	16	0.3996	rs74967901	0.02079	22	1	rs74967901	0.2216	36	0.617383	rs2075548	0.04614	20	0.00219998	rs634960	0.00527616	0.026672
SOX4	6	21593971	21598849	3	0.000539999	rs543027975	0.0002735	2	0.541459	rs79958549	0.5065	2	0.175824	rs79753782	0.0741	3	0.868132	rs79753782	0.471	4	0.884116	rs546828315	0.529961	0.026708
PTPN22	1	114356432	114414375	110	0.176823	rs2476601	0.004497	92	0.0102899	rs35200954	0.001519	114	0.526474	rs12737083	0.008902	141	0.0781092	rs532580695	0.02848	104	0.527473	rs150627879	0.0126142	0.0267119
C6orf141	6	49518112	49519808	3	0.0613094	rs45551532	0.05675	NA	NA	NA	NA	3	0.529471	rs45551532	0.5293	10	0.0863491	rs144261532	0.007628	4	0.0611994	rs41273692	0.0429227	0.0267445
ENTPD7	10	101419262	101471002	108	0.00685993	rs150413650	0.0003441	96	0.0259297	rs6584305	0.002774	104	0.958042	rs141719445	0.05153	205	0.501499	rs112044515	0.0289	103	0.467532	rs536551399	0.0469172	0.026927
LINC00570	2	11534106	11543203	19	0.109889	rs76171244	0.02325	9	0.00576994	rs4260216	0.004464	29	0.158841	rs7595570	0.02081	37	0.834166	rs13410404	0.02975	18	0.476523	rs13023263	0.065681	0.026961
SLC45A2	5	33944720	33984780	54	0.00198998	rs16891982	0.0001697	86	0.923077	rs58751818	0.05826	110	0.719281	rs3756463	0.04725	167	0.886114	rs116711067	0.02604	93	0.0342797	rs35412	0.010782	0.0270049
ASTN2	9	119187503	120177317	3212	0.00216998	rs10983205	2.213e-06	2911	0.266733	rs62562237	0.0007985	3568	0.348651	rs10739473	0.0008519	5606	0.662338	rs141665292	0.0004	3551	0.300699	rs60679930	0.0034852	0.0270301
SAMD4A	14	55034329	55260033	635	0.862138	rs8009669	0.01007	513	0.124875	rs11624697	0.0003495	694	0.816184	rs3742558	0.005601	1013	0.137862	rs17127809	0.0005428	695	0.00333997	rs112575850	0.000252327	0.0271474
C2orf40	2	106682112	106694609	50	0.0559394	rs149423508	0.006673	32	0.446553	rs6732606	0.05573	57	0.352647	rs144142610	0.01302	91	0.0105699	rs541834937	0.0007078	50	0.434565	rs11884811	0.0287873	0.0271486
LOC100506469	19	36031639	36036931	10	0.677323	rs11672665	0.2011	9	0.113886	rs2239945	0.002922	11	0.333666	rs2239944	0.09266	11	0.00485995	rs2239944	0.001139	9	0.323676	rs2293681	0.0718031	0.0271594
GIMAP6	7	150322463	150329736	17	0.0310297	rs13226190	0.01201	18	0.781219	rs117935084	0.01126	20	0.468531	rs76051177	0.05916	36	0.0208598	rs3735082	0.005193	23	0.171828	rs3735082	0.0464432	0.0272559
HOXC10	12	54378945	54384062	4	0.405594	rs3782397	0.0981	3	0.0890591	rs4564384	0.03746	3	0.0732793	rs3782397	0.02516	13	0.101969	rs187975137	0.03013	5	0.150849	rs567471590	0.0358524	0.0272588
TMCC3	12	94960899	95044324	339	0.0155398	rs11378234	0.0004006	315	0.325674	rs12308339	0.01816	296	0.497502	rs78266336	0.002062	485	0.0624994	rs7978996	0.001479	349	0.258741	rs10538655	0.00157955	0.0272589
MBNL2	13	97874549	98046374	379	0.184815	rs7991817	0.0002034	312	0.0353196	rs59447779	0.001893	405	0.103896	rs4771269	0.0003003	665	0.470529	rs151004614	0.01101	399	0.127872	rs11838553	0.00200676	0.0272977
PKDCC	2	42275160	42285668	35	0.0658393	rs55918906	0.03031	25	0.136863	rs11891679	0.03278	39	0.27972	rs6730389	0.09801	52	0.123876	rs59855254	0.000654	33	0.130869	rs187184761	0.0332342	0.0273224
SLC25A29	14	100757447	100772884	22	0.198801	rs12431901	0.03448	8	0.0361896	rs6575769	0.04167	44	0.305694	rs6575771	0.0951	64	0.0339797	rs3825555	0.00341	40	0.547453	rs61993686	0.0246185	0.0273443
LOC101929512	2	162079768	162111154	44	0.00867991	rs113883634	0.003253	29	0.0252997	rs12475303	0.01258	49	0.926074	rs185870104	0.1383	61	0.396603	rs146424365	0.04464	37	0.507493	rs1267040	0.0166946	0.0273528
ARHGEF3	3	56761445	57113336	1174	0.00195998	rs1500707	1.834e-07	1024	0.135864	rs118095002	0.0009387	1313	0.64036	rs11130569	0.00068	1906	0.962038	rs116621404	0.01523	1258	0.24975	rs76655768	0.00781877	0.0273698
TANK	2	161993465	162092683	156	0.00785992	rs542046061	0.006027	124	0.0256497	rs12469874	0.003073	188	0.902098	rs72876024	0.01767	222	0.277722	rs146424365	0.04464	158	0.814186	rs1267050	0.0763036	0.0274358
CIITA	16	10971054	11018840	82	0.0263697	rs6498121	0.0006445	78	0.276723	rs6498132	0.01982	154	0.0108099	rs142216545	0.001014	245	0.725275	rs6498117	0.01801	141	0.719281	rs4781015	0.0231808	0.0274475
ATIC	2	216176678	216214496	126	0.000742999	rs1880586	0.0006011	89	0.763237	rs192220990	0.06747	139	0.539461	rs16853786	0.00156	245	0.410589	rs11892429	0.04115	124	0.327672	rs185513799	0.0251141	0.0274508
DAB2IP	9	124329380	124547809	458	0.613387	rs112244821	0.01098	247	0.000678999	rs10985329	0.0002172	497	0.916084	rs147259461	0.004712	1012	0.136863	rs375733043	0.004048	465	0.788212	rs10985354	0.00979315	0.0274514
SERF1A_2	NA	NA	NA	NA	NA	NA	NA	NA	NA	NA	NA	NA	NA	NA	NA	NA	NA	NA	NA	3	0.0274697	rs191644449	0.0164254	0.0274697
WASF1	6	110421021	110501207	228	0.00401996	rs142383137	0.0042	156	0.178821	rs138834419	0.01864	224	0.363636	rs190094522	0.06406	336	0.426573	rs573533404	0.007245	221	0.370629	rs6568632	0.00405393	0.0275243
LINC00970	1	168873142	169056243	727	0.00165998	rs2982459	3.23e-08	488	0.197802	rs141636220	0.009388	754	0.165834	rs3885388	0.002142	1072	0.863137	rs61803300	0.013	702	0.882118	rs539700723	0.0370163	0.0275808
PPIA	7	44836240	44842716	20	0.0903991	rs6850	0.007094	16	0.450549	rs17860080	0.1143	19	0.0629294	rs17860080	0.01147	24	0.160839	rs17860048	0.02674	21	0.100899	rs3735481	0.0491169	0.0276396
PDE12	3	57541980	57547768	13	0.00186998	rs57375057	7.347e-05	11	0.732268	rs7618684	0.3041	13	0.841159	rs57375057	0.3147	18	0.996004	rs115394766	0.3536	13	0.0363196	rs3832195	0.010366	0.0276706
TTC7A	2	47143267	47303275	717	0.000417	rs4435506	5.596e-05	386	0.616384	rs55829028	0.0316	754	0.247752	rs919884	0.006196	1065	0.911089	rs60942570	0.0007652	748	0.719281	rs72806588	0.00342431	0.0276985
KIF21B	1	200938513	200992828	134	0.00401996	rs11414985	0.0006623	139	0.280719	rs11584527	0.02418	189	0.744256	rs35304341	0.006446	233	0.0575394	rs58480623	0.003741	175	0.864136	rs574224967	0.135191	0.027711
RPL34	4	109541721	109551639	17	0.106893	rs149947003	0.02709	9	0.855145	rs575518930	0.5082	21	0.0162798	rs78927783	0.009456	41	0.0705793	rs148128669	0.01788	18	0.3996	rs3733620	0.0907795	0.0278014
AQP4-AS1	18	24445271	24515910	252	0.0126599	rs230655	0.0001244	221	0.246753	rs72878799	0.02185	273	0.523477	rs72878799	0.01476	370	0.0745893	rs58899930	0.004652	249	0.344655	rs75774450	0.00347786	0.0278308
RALGAPA2	20	20370271	20693266	376	0.00908991	rs6082006	0.001464	441	0.252747	rs4813392	0.02368	504	0.456543	rs13038909	0.006466	986	0.765235	rs114033754	0.001348	515	0.0524195	rs79265629	0.0149276	0.027846
APCS	1	159557615	159558661	2	0.166833	rs2808661	0.05741	2	0.496503	rs2808661	0.3044	2	0.729271	rs2808661	0.4866	1	0.0601294	rs2808661	0.06047	3	0.0115999	rs201642560	0.00431892	0.0278717
GML	8	143916216	143928262	57	0.184815	rs4736331	0.05379	62	0.174825	rs199772491	0.07384	66	0.0529595	rs3753124	0.01306	94	0.105894	rs112657983	0.01924	67	0.232767	rs4736338	0.0349584	0.0278903
CHPF2	7	150929574	150935913	14	0.109579	rs111632177	0.01043	11	0.768232	rs2252694	0.3065	14	0.0567294	rs2252694	0.03465	31	0.0631494	rs2608293	0.01888	15	0.13986	rs2446065	0.0946768	0.0278907
DSG2	18	29078026	29128814	137	0.0229598	rs57843942	0.007449	132	0.0187798	rs9945420	0.003497	161	0.749251	rs74699553	0.03373	268	0.662338	rs113272365	0.02269	170	0.197802	rs148798732	0.00858632	0.0279536
CD68	17	7482804	7485429	6	0.0297497	rs9901673	0.004489	4	0.0130799	rs1143015	0.004667	6	0.729271	rs78180894	0.1043	13	0.575425	rs140613627	0.02995	6	0.25974	rs78180894	0.0982551	0.0279914
SFTA1P	10	10826401	10836877	25	0.000159	rs11256835	3.478e-05	18	0.817183	rs61664882	0.2229	24	0.378621	rs7083230	0.08303	38	0.924076	rs55914802	0.2107	25	0.933067	rs61664882	0.310228	0.0279931
MIR183	NA	NA	NA	NA	NA	NA	NA	NA	NA	NA	NA	NA	NA	NA	NA	1	0.0280397	rs72631833	0.02873	NA	NA	NA	NA	0.0280397
KCTD10	12	109886459	109915155	133	0.0411996	rs76999751	2.163e-06	128	0.322677	rs10850234	0.004995	131	0.405594	rs141720455	0.02857	162	0.665335	rs34623703	0.07367	130	0.0118599	rs7969549	0.00248575	0.0280488
HDGFRP3	15	83806803	83876770	132	0.00462995	rs537248837	0.002619	93	0.992008	rs370550472	0.241	135	0.201798	rs141163537	0.01241	206	0.734266	rs113467834	0.0003083	134	0.0627994	rs28479708	0.0194053	0.0281303
TMED1	19	10942742	10946983	2	0.00451995	rs73007599	0.004407	3	0.0332597	rs59746253	0.02366	4	0.475524	rs73007599	0.2429	7	0.811189	rs145931224	0.3037	5	0.738262	rs73007599	0.364135	0.0281614
UXS1	2	106709758	106810795	262	0.487512	rs191448574	0.00532	167	0.167832	rs10208462	0.0102	273	0.964036	rs80267067	0.006754	356	0.675325	rs75122653	0.02432	253	0.000806999	rs11448932	0.000169489	0.0282365
CTNNBL1	20	36322356	36500531	323	0.00107999	rs171136	0.0004892	384	0.21978	rs717599	0.01105	352	0.25974	rs117385683	0.04729	619	0.84016	rs141020662	0.00783	314	0.831169	rs117854035	0.0433675	0.0282642
TCF7L2	10	114710008	114927436	520	0.000843999	rs72826094	2e-05	357	0.698302	rs3814572	0.01884	611	0.701299	rs138923435	0.007283	824	0.121878	rs61872790	0.0002474	538	0.855145	rs375706602	0.0100173	0.028275
ANK1	8	41510743	41754280	758	0.432567	rs7818613	2.492e-06	687	0.125874	rs11787479	0.0001828	856	0.0370996	rs4737021	0.001517	1311	0.23976	rs372953164	0.002385	686	0.0895091	rs13267429	0.00200767	0.0283913
LOC727751_2	15	83140203	83182973	5	0.0197098	rs12438678	0.02299	2	0.815185	rs141302277	0.6657	2	0.100899	rs200280481	0.05821	3	0.0591794	rs12438678	0.0121	4	0.452547	rs141302277	0.138452	0.0284191
ST3GAL1	8	134467090	134584183	444	0.0408796	rs4736676	0.003251	326	0.096309	rs28649434	0.01067	521	0.131868	rs56121321	0.002386	551	0.353646	rs73711020	0.0077	480	0.236763	rs4526340	0.00560973	0.0284419
ATHL1	NA	NA	NA	NA	NA	NA	NA	NA	NA	NA	NA	24	0.0735093	rs3809107	0.009275	25	0.0138399	rs12801980	0.000694	27	0.849151	rs79238302	0.143352	0.0284513
ESPNL	2	239008950	239041928	132	0.574426	rs10170048	0.06982	29	0.00639994	rs10186514	0.001823	181	0.0669993	rs72989009	0.003262	230	0.213786	rs151250413	0.007048	174	0.826174	rs114794140	0.00549608	0.0284561
ZZEF1	17	3907738	4046253	453	0.0240198	rs9909206	0.001757	291	0.614386	rs9900637	0.1372	579	0.274725	rs2271717	0.004004	843	0.3996	rs150994706	0.004574	496	0.0269297	rs150016203	0.00207811	0.0285086
TXLNB	6	139561198	139613208	136	0.154845	rs726794	0.02699	151	0.591409	rs79738230	0.007583	170	0.565435	rs77962001	0.02432	262	0.00150998	rs11970759	0.0003702	145	0.56044	rs115972952	0.0278371	0.0285896
OXR1	8	107282405	107764921	1407	0.0267797	rs3102431	0.0003694	1207	0.697303	rs117654747	0.004235	1531	0.615385	rs75477567	0.008383	2052	0.0125199	rs1503553	0.0005801	1340	0.304695	rs17257240	0.0120288	0.0285969
MAPKBP1	15	42066631	42120053	86	0.354645	rs72724166	0.02783	71	0.446553	rs2925339	0.01378	102	0.234765	rs2605569	0.02248	165	0.137862	rs114621170	0.002367	87	0.00856991	rs1105881	0.000113421	0.0286346
LOC100506476	14	74254062	74270331	37	0.00105999	rs17091785	9.726e-06	25	0.324675	rs10132975	0.03982	49	0.652348	rs6574143	0.122	85	0.656344	rs17091721	0.07209	40	0.298701	rs539436722	0.0157345	0.028672
SORCS1	10	108333420	108924466	1686	0.224775	rs79975313	0.001649	1556	0.00408996	rs201207130	3.966e-06	2024	0.703297	rs11432490	0.004653	2964	0.0809692	rs7089127	0.0001408	1804	0.844156	rs12781860	0.00373544	0.0287469
PCDHGA7	5	140762305	140892546	348	0.223776	rs6879760	0.006437	235	0.547453	rs202115056	0.07823	351	0.967033	rs4912606	0.02657	466	0.00150998	rs60903062	2.713e-06	326	0.247752	rs11748215	0.0302841	0.0288002
FAM150A	8	53446596	53478021	57	0.237762	rs28702857	0.008994	54	0.921079	rs56234946	0.132	60	0.539461	rs6473737	0.02341	132	0.113859	rs10101726	0.002486	60	0.00329997	rs10958330	0.00198562	0.0288296
HSPA9	5	137890570	137911318	43	0.0344297	rs256007	0.007201	14	0.298701	rs1042665	0.1811	40	0.095349	rs6596438	0.03283	68	0.0810592	rs185342	0.0176	47	0.561439	rs185342	0.129883	0.0289292
TMEM174	5	72469022	72470970	4	0.0289797	rs1104891	0.02062	4	0.00511995	rs998243	0.003571	4	0.755245	rs998243	0.4054	8	0.656344	rs149449435	0.09374	4	0.608392	rs4302564	0.440238	0.0289798
CCDC91	12	28410132	28703099	730	0.00801992	rs12370271	0.001684	537	0.168831	rs201594958	0.02635	684	0.308691	rs150015482	0.01092	1135	0.994006	rs544565594	0.003325	626	0.107892	rs77780703	0.00597169	0.0290128
LOXHD1	18	44056934	44236996	612	0.0545895	rs72915425	0.0004718	534	0.925075	rs328126	0.01121	632	0.537463	rs117403100	0.003498	915	0.00573994	rs732108	2.115e-05	610	0.288711	rs111943398	0.000747447	0.0290768
GPRIN1	5	176022802	176037131	3	0.814186	rs10044781	0.6511	6	0.847153	rs4868665	0.4237	18	0.202797	rs73332106	0.02843	39	0.00306997	rs6883345	0.001567	22	0.104895	rs112657149	0.00313403	0.0291041
EPS15L1	19	16466054	16582823	160	0.677323	rs117956865	0.01953	196	0.0261797	rs7252649	0.009545	268	0.488511	rs74618372	0.006804	404	0.0195198	rs13344661	0.0006069	224	0.267732	rs546556218	0.0163879	0.0291986
LOC101927120	11	56615953	56645554	136	0.0665893	rs34084134	0.001501	84	0.097049	rs77950064	0.003007	137	0.91009	rs12420430	0.07034	181	0.834166	rs512508	0.02914	133	0.00922991	rs1632332	0.000201859	0.0292037
SLC22A8	11	62760295	62783317	38	0.160839	rs78178847	0.002318	39	0.863137	rs4600214	0.02132	43	0.69031	rs72933464	0.05819	61	0.136863	rs114396716	0.006085	36	0.00345997	rs2187384	0.00173742	0.0292448
AK6	5	68647552	68665840	25	0.00305997	rs28544229	0.001853	26	0.578422	rs10042124	0.07362	23	0.213786	rs72773404	0.003748	63	0.442557	rs114401758	0.01385	24	0.272727	rs2010352	0.0472374	0.0293655
SERF1B_2	NA	NA	NA	NA	NA	NA	NA	NA	NA	NA	NA	NA	NA	NA	NA	NA	NA	NA	NA	3	0.0293697	rs191644449	0.0164254	0.0293697
LINC01013	6	132455117	132490514	59	0.0108899	rs529621711	0.003526	44	0.937063	rs79488599	0.28	116	0.7003	rs968215	0.05938	200	0.10989	rs9493184	0.006209	52	0.0582094	rs17292754	0.00223779	0.0293824
KIF5B	10	32297937	32345371	98	0.00471995	rs1251363	8.475e-05	66	0.556444	rs11403552	0.1318	113	0.506494	rs112449055	0.03654	176	0.0743993	rs78965552	0.005632	96	0.462537	rs143772486	0.0191853	0.0294096
ZMYM5	13	20397623	20437776	120	0.901099	rs143637548	0.3282	105	0.000465	rs4769912	9.798e-05	144	0.795205	rs143637548	0.1986	200	0.576424	rs55762038	0.01362	162	0.238761	rs145996649	0.0990209	0.0294429
CCDC144NL	17	20766707	20799453	31	0.00559994	rs7502637	0.004483	12	0.807193	rs11869033	0.4464	35	0.0370496	rs9907420	0.008171	247	0.287712	rs139641397	0.008397	50	0.952048	rs111782332	0.0788653	0.0294496
COPRS	17	30178883	30186326	15	0.000391	rs8068049	0.0004288	8	0.983017	rs75466389	0.7807	16	0.455544	rs147975127	0.05686	24	0.400599	rs9906443	0.09486	15	0.657343	rs8068049	0.18526	0.0295465
MOB3C	1	47073386	47082563	19	0.357642	rs3818323	0.2353	24	0.132867	rs4660947	0.06665	27	0.678322	rs139968018	0.08705	33	0.0166598	rs1767598	0.004949	24	0.0860191	rs78543491	0.0306556	0.0295816
RPH3AL	17	62179	202633	99	0.597403	rs11868422	0.06531	99	0.197802	rs10871512	0.01379	835	0.0119299	rs117033643	0.0001934	702	0.0448896	rs55708782	0.0002516	850	0.732268	rs28608839	0.00405325	0.0296425
CLMP	11	122943032	123066007	564	0.0538295	rs150540303	0.0001861	509	0.91009	rs1944605	0.05369	619	0.692308	rs4935829	0.01576	825	0.0290797	rs11822793	0.0006037	578	0.0470095	rs11218988	0.000462294	0.0296526
APOA1	11	116706468	116708338	7	0.0122699	rs5072	0.01066	8	0.727273	rs5069	0.2252	7	0.206793	rs5076	0.04692	8	0.140859	rs2070665	0.04463	7	0.178821	rs12718464	0.00184993	0.0297011
SPI1	11	47376408	47400127	75	0.00294997	rs3740688	0.0002806	59	0.538462	rs79513206	0.1457	89	0.18981	rs202084665	0.005516	99	0.649351	rs58841898	0.06346	67	0.237762	rs3740688	0.047839	0.0297292
KIF1A	2	241653180	241759725	136	0.0167798	rs56130735	6.269e-05	98	0.192807	rs7582742	0.0338	346	0.430569	rs112248634	0.002965	488	0.0374496	rs73102662	0.00118	335	0.893107	rs569212054	0.00424559	0.0297465
SPATA21	1	16725137	16763919	110	0.215784	rs59715737	0.0002175	59	0.951049	rs117895261	0.2727	117	0.0657893	rs138561484	7.005e-05	197	0.00482995	rs4661747	0.0001844	118	0.715285	rs41307763	0.02183	0.0297684
TNFAIP8L3	15	51348798	51397473	119	0.0309497	rs4598846	0.01223	100	0.676324	rs16964048	0.1223	123	0.601399	rs1971818	0.06123	198	0.686314	rs114726164	0.04667	116	0.00539995	rs2278559	0.000537274	0.0297722
ELAC2	17	12894928	12921381	162	0.57043	rs6949	0.003608	129	0.00667993	rs3217019	0.00361	170	0.0679593	rs58809197	0.01208	205	0.837163	rs138442104	0.01173	176	0.215784	rs1044569	0.0061901	0.0298239
CEP55	10	95256368	95288849	138	0.00820992	rs10748604	0.0004125	92	0.761239	rs138930332	0.1074	150	0.594406	rs145717521	0.05414	239	0.819181	rs140016646	0.02182	131	0.0153898	rs140636368	0.0025145	0.0298463
RPARP-AS1	10	104209573	104216050	13	0.483516	rs3929747	0.1218	9	0.824176	rs11191291	0.1856	17	0.0742593	rs2281878	0.03359	14	0.345654	rs3740417	0.04507	12	0.00457995	rs11191291	0.000554683	0.029852
QKI	6	163835674	163999628	356	0.00599994	rs73015309	6.999e-12	93	0.315684	rs113916256	0.1375	368	0.0637694	rs76918580	0.0001088	730	0.549451	rs527678298	0.01349	368	0.707293	rs74978444	0.00748012	0.0298899
LOC80154_3	15	83140198	83182977	5	0.0204898	rs12438678	0.02299	2	0.807193	rs141302277	0.6657	2	0.101898	rs200280481	0.05821	3	0.0586794	rs12438678	0.0121	4	0.475524	rs141302277	0.138452	0.0299255
KCNK1	1	233749749	233808258	195	0.438561	rs10910233	0.001121	170	0.647353	rs61824275	0.0605	217	0.478521	rs11582271	0.01255	258	0.463536	rs664292	0.001449	216	0.000746999	rs701229	0.000144198	0.0299316
GNL2	1	38032412	38061586	71	0.00422996	rs10752599	0.0003652	59	0.272727	rs2294875	0.0543	73	0.609391	rs116758313	0.03586	107	0.287712	rs41307894	0.02923	67	0.232767	rs11576892	0.0440132	0.0299478
RASGEF1B	4	82348218	82393061	95	0.311688	rs34235409	0.009127	55	0.00560994	rs895086	0.002237	99	0.16983	rs1035006	0.0258	161	0.728272	rs73829567	0.01541	96	0.218781	rs13111699	0.0261662	0.030044
ABCC13	21	15646119	15673692	182	0.903097	rs2822550	0.0508	166	0.318681	rs8129984	0.002886	194	0.0368496	rs2822540	0.001811	206	0.192807	rs73344364	0.001605	189	0.0231898	rs62227533	0.0051658	0.0300862
UTP15	5	72861565	72879202	42	0.00504995	rs1220631	0.002039	40	0.258741	rs148852973	0.06197	56	0.614386	rs16870610	0.0466	99	0.668332	rs34417829	0.0701	39	0.0887991	rs1220625	0.0164387	0.030178
GINS3	16	58426297	58440048	50	0.0379496	rs62042600	0.02173	26	0.184815	rs58204808	0.07826	42	0.48951	rs111479345	0.04364	82	0.206793	rs554539011	0.0105	54	0.0671693	rs117811546	0.0170721	0.0301969
SPINK4	9	33240195	33248565	23	0.00190998	rs706108	0.001367	23	0.432567	rs145068967	0.3274	29	0.280719	rs521476	0.1662	48	0.26973	rs139415116	0.03697	28	0.765235	rs530166375	0.121116	0.0302717
IQSEC3	12	176048	287625	251	0.846154	rs117665993	0.01109	261	0.000491	rs532415051	0.0003497	407	0.490509	rs77608598	0.005551	632	0.894106	rs2368787	0.006188	484	0.263736	rs73036118	0.0036689	0.0303463
TMEM74B	20	1161214	1165117	6	0.275724	rs8119636	0.0514	1	0.68032	rs1217	0.6878	7	0.0125199	rs180920443	0.002231	13	0.992008	rs8119636	0.2474	2	0.0206298	rs8119636	0.00691939	0.030349
DENND5B	12	31535156	31743952	818	0.000793999	rs71455666	3.096e-06	599	0.679321	rs10506075	0.001818	641	0.432567	rs73084432	0.0135	1136	0.371628	rs146265569	0.009672	828	0.555445	rs148180143	0.0168899	0.0303896
RBM26	13	79893002	79980356	248	0.632368	rs17071316	0.01	183	0.427572	rs61966637	0.02398	254	0.192807	rs9574421	0.004461	389	0.004151	rs557188168	0.0008553	249	0.222777	rs61966652	0.0125834	0.0304089
IPO8	12	30781914	30848929	217	0.00103999	rs73077887	3.798e-12	194	0.120879	rs34097788	0.04581	201	0.832168	rs76500574	0.02722	328	0.761239	rs7974489	0.0148	234	0.605395	rs11051024	0.0399567	0.03041
NEFH	22	29876180	29887277	30	0.0103099	rs165607	0.0034	29	0.208791	rs60825978	0.01069	31	0.0670093	rs8136014	0.02697	63	0.484515	rs138081293	0.01135	33	0.69031	rs5763264	0.118891	0.0304237
HSPA1A	6	31783290	31785719	5	0.000249	rs1043618	6.499e-06	3	0.965035	rs506770	0.6955	5	0.414585	rs506770	0.1509	6	0.891109	rs34397183	0.2036	6	0.544456	rs506770	0.2157	0.0304597
FAM98B	15	38746327	38779911	130	0.376623	rs112881844	0.02831	56	0.0314397	rs78727843	0.007984	135	0.0827492	rs75760193	0.008523	109	0.197802	rs72727352	0.001954	81	0.24975	rs12906863	0.0127836	0.0304885
ESRP1	8	95653363	95719694	241	0.00132999	rs1820418	5.899e-05	208	0.247752	rs190030554	0.0348	268	0.436563	rs74433898	0.007779	483	0.493506	rs56284494	0.002201	245	0.682318	rs368483762	0.00312577	0.0305023
HNRNPA3	2	178077421	178088685	11	0.0198898	rs8470	0.008089	18	0.146853	rs2588881	0.03661	14	0.141858	rs115721165	0.05532	33	0.468531	rs76726123	0.003398	10	0.24975	rs3109080	0.123846	0.0305214
RGS2	1	192778168	192781407	4	0.0711893	rs17647363	0.0287	10	0.422577	rs4606	0.05437	13	0.0669193	rs76959506	0.0419	9	0.227772	rs73062287	0.01529	5	0.105894	rs12130714	0.0335127	0.0305501
DROSHA	5	31400601	31532282	340	0.746254	rs148642620	0.02689	311	0.193806	rs368034761	0.001813	391	0.859141	rs114420423	0.01357	599	0.0750092	rs6450846	0.0005866	374	0.00520995	rs181026572	0.000169284	0.030551
FAM195A	NA	NA	NA	NA	NA	NA	NA	NA	NA	NA	NA	11	0.0784192	rs138536457	0.006342	20	0.0475095	rs74000900	0.01067	11	0.255744	rs138536457	0.0723637	0.0306327
RAB40B	17	80614942	80656598	84	0.111888	rs112014024	0.01282	69	0.162837	rs11656597	0.005983	171	0.0753392	rs12938630	0.009165	268	0.0719393	rs556601845	0.0008025	195	0.495504	rs4789820	0.0156029	0.0307013
KLHL5	4	39046450	39127853	277	0.00216998	rs113724539	7.301e-05	256	0.978022	rs62296132	0.1958	304	0.54046	rs140525419	0.0158	454	0.26973	rs2566157	0.0191	271	0.158841	rs35676314	0.0226083	0.0307874
GET4	7	916190	936071	34	0.00151998	rs73042471	3.34e-06	40	0.477522	rs6946998	0.221	85	0.595405	rs117535606	0.04676	109	0.281718	rs73672454	0.002734	103	0.405594	rs10232769	0.0256653	0.0308831
HAS2	8	122625270	122653630	76	0.0456795	rs72609834	0.0007195	67	0.142857	rs7837081	0.004308	81	0.664336	rs35375618	0.05101	145	0.236763	rs2385924	0.01403	78	0.0481795	rs62524939	0.00567883	0.0309122
PARP10	8	145051319	145060635	7	0.00154998	rs11136343	0.001106	8	0.454545	rs11136344	0.3499	21	0.20979	rs146913442	0.1011	32	0.464535	rs115672392	0.002009	17	0.721279	rs4977166	0.112033	0.0309408
TMOD4	1	151142462	151148547	8	0.132867	rs145332889	0.01058	4	0.0282097	rs7521416	0.01773	7	0.0266297	rs7552226	0.008164	23	0.653347	rs138550674	0.01603	6	0.761239	rs28730724	0.0994268	0.0309884
SNIP1	1	38000049	38019945	46	0.00589994	rs6704190	0.0007502	45	0.35964	rs11264069	0.08015	51	0.468531	rs12129777	0.05361	91	0.393606	rs72657793	0.02403	48	0.126873	rs215197	0.0181318	0.0309902
NPRL3	16	135803	188697	16	0.0195098	rs2562191	0.01814	49	0.366633	rs142663345	0.07579	170	0.803197	rs72763660	0.02985	234	0.0268897	rs13336641	0.002103	151	0.321678	rs73495140	0.00333227	0.0310099
ETFB	19	51848408	51869672	100	0.00847992	rs8107235	0.001256	76	0.0576194	rs7257274	0.007028	128	0.216783	rs12460986	0.02667	190	0.822178	rs10419235	0.02531	123	0.571429	rs78611945	0.0112114	0.0310374
LOC102724058	2	166813927	166892910	145	0.000530999	rs7595154	0.0001231	168	0.777223	rs371851500	0.08899	202	0.185814	rs991716	0.01761	314	0.839161	rs145135378	0.03848	158	0.774226	rs72887457	0.0360827	0.0310612
TMEM161B	5	87485449	87564696	137	0.000409	rs33711	9.045e-06	98	0.919081	rs117280167	0.02889	151	0.739261	rs2053447	0.0176	221	0.667333	rs116604750	0.04242	146	0.268731	rs242879	0.0136636	0.031066
MORC3	21	37692486	37748944	180	0.00362996	rs201214247	0.006021	24	0.460539	rs77604347	0.1782	210	0.31968	rs9977960	0.0378	260	0.246753	rs11909757	0.02318	173	0.378621	rs77150091	0.019202	0.0311037
MPZ	1	161274524	161279762	17	0.0389996	rs11579939	0.008658	9	0.224775	rs12065184	0.1343	15	0.366633	rs12065184	0.09424	23	0.764236	rs60821801	0.09506	15	0.0203598	rs7531561	0.00431653	0.0311355
SURF4	9	136228324	136244820	36	0.00933991	rs28611489	0.004882	10	0.46953	rs2240172	0.09607	45	0.102897	rs1179038	0.03797	76	0.266733	rs76386856	0.006506	44	0.415584	rs182521164	0.134886	0.0311403
LOC100505978	12	107074535	107078478	8	0.0284197	rs1922432	0.01665	8	0.103896	rs1922433	0.07054	7	0.0566794	rs10467029	0.02523	9	0.693307	rs187520239	0.06117	9	0.433566	rs143981259	0.189223	0.0312549
MOS	8	57025500	57026541	2	0.00228998	rs35392772	0.0004121	NA	NA	NA	NA	2	0.492507	rs55969078	0.2433	3	0.260739	rs56300224	0.09496	2	0.731269	rs35392772	0.422194	0.0312823
2020-03-10	17	60778674	60885742	274	0.0355696	rs2041283	0.002756	179	0.553447	rs11870240	0.05519	305	0.0376396	rs58729657	0.002804	501	0.407592	rs145088033	0.001263	238	0.166833	rs34793237	0.00136657	0.0312866
CYP4A22	1	47603106	47614526	40	0.0268697	rs7548430	0.01189	49	0.0677193	rs2056898	0.01215	54	0.168831	rs149558498	0.04836	63	0.834166	rs144007744	0.01972	58	0.196803	rs561196079	0.0628073	0.0313053
BEST4	1	45249256	45253426	2	0.0526995	rs41269079	0.04423	4	0.358641	rs59895800	0.1887	2	0.0785992	rs41269079	0.07903	7	0.0752292	rs79680251	0.04085	3	0.451548	rs373915193	0.283365	0.0313175
TPI1	NA	NA	NA	NA	NA	NA	NA	1	0.799201	rs1800200	0.7896	1	0.0119699	rs1800200	0.01208	2	0.21978	rs1800200	0.201	1	0.102569	rs1800200	0.10309	0.0313431
GPD1	12	50497601	50505103	8	0.316683	rs73123514	0.0947	5	0.0588594	rs836178	0.01752	7	0.224775	rs836180	0.05005	16	0.0488895	rs55975153	0.01184	10	0.247752	rs836178	0.0652577	0.0314312
ASB16-AS1	17	42253341	42264085	24	0.00173998	rs7217858	0.0006716	19	0.21978	rs78867692	0.0375	27	0.843157	rs149934257	0.1438	44	0.736264	rs11656104	0.06992	21	0.213786	rs74491716	0.0596894	0.0314327
RAP1GDS1	4	99182526	99365012	344	0.00223998	rs2081490	0.0005541	302	0.454545	rs17027570	0.03329	446	0.397602	rs201453152	0.0003373	901	0.647353	rs112332406	0.01126	568	0.193806	rs75375393	0.0116404	0.0314478
SLC1A3	5	36606456	36688436	228	0.797203	rs3776572	0.005624	197	0.0272997	rs1428975	0.0001592	256	0.344655	rs34884619	0.0005792	348	0.095799	rs7721587	0.0001616	221	0.0708093	rs3776585	0.00237219	0.0314844
PHC2	1	33789223	33841194	156	0.0342797	rs138854474	0.0031	139	0.0852791	rs76252500	0.001187	158	0.817183	rs80231810	0.02654	196	0.0567894	rs115905637	0.009928	142	0.378621	rs554466672	0.00933968	0.0316765
SNORD36A	NA	NA	NA	NA	NA	NA	NA	1	0.426573	rs79897455	0.3909	1	0.0118199	rs79897455	0.01179	NA	NA	NA	NA	NA	NA	NA	NA	0.0317142
TBC1D20	20	416120	443197	75	0.107892	rs184500510	0.002795	59	0.617383	rs12480041	0.0577	89	0.243756	rs80215104	0.01525	120	0.318681	rs115178001	0.007153	82	0.0099499	rs205897	0.00341176	0.0317236
LOC100192426	18	8360817	8367032	14	0.531469	rs72906453	0.06564	14	0.113886	rs965639	0.04	17	0.330669	rs77674513	0.01323	36	0.144855	rs2290819	0.01037	14	0.0178298	rs6506577	0.0101906	0.0318058
SHMT2	12	57623355	57628718	5	0.165834	rs117244382	0.01305	8	0.0564694	rs11557166	0.02699	5	0.472527	rs28365862	0.09523	9	0.0639494	rs77260799	0.009191	8	0.182817	rs34095989	0.0669929	0.031822
TMEM203	NA	NA	NA	NA	NA	NA	NA	NA	NA	NA	NA	1	0.0318397	rs191564391	0.03164	NA	NA	NA	NA	NA	NA	NA	NA	0.0318397
CDC40	6	110501623	110553422	141	0.00478995	rs6917918	0.0007727	99	0.164835	rs76503669	0.01286	140	0.424575	rs112463962	0.002699	214	0.384615	rs9481045	0.004889	134	0.402597	rs56070461	0.00545404	0.0318911
L3MBTL2	22	41601312	41627275	93	0.000631999	rs7290545	0.0004703	93	0.776224	rs150194965	0.1157	108	0.733267	rs117279218	0.1386	142	0.212787	rs2273085	0.05787	90	0.678322	rs113362906	0.0455213	0.0318964
SLCO5A1	8	70584567	70747299	440	0.0097799	rs2959560	0.0008019	285	0.132867	rs144944842	0.0007599	461	0.380619	rs115893029	0.02065	740	0.773227	rs114450366	0.02203	478	0.135864	rs2380574	0.00530171	0.031911
RHO	3	129247481	129254187	14	0.0121799	rs2855558	0.005123	20	0.76024	rs199573532	0.1893	23	0.0887491	rs77530178	0.00562	27	0.0682793	rs2269736	0.00568	22	0.929071	rs186719544	0.0875405	0.031979
ZNF697	1	120161999	120190390	71	0.120879	rs116007468	0.007177	56	0.110889	rs12067381	0.02585	78	0.103896	rs12067843	0.01372	124	0.62038	rs114674848	0.06093	73	0.0604894	rs12565943	0.00416664	0.0320302
SCTR	2	120197418	120282028	324	0.0620494	rs57872086	0.0005139	230	0.904096	rs150225816	0.0728	375	0.0446796	rs72833284	0.002193	590	0.0216898	rs72833284	0.0007071	331	0.965035	rs113465242	0.0390903	0.03211
EIF2AK2	2	37332283	37384190	177	0.585415	rs4648158	0.1148	56	0.247752	rs72789101	0.04289	192	0.58042	rs115301233	0.003158	265	0.00128999	rs147346283	0.000983	206	0.483516	rs11124560	0.0178391	0.0321272
FAM179A	2	29204163	29275096	319	0.00101999	rs13000335	1.403e-05	270	0.998002	rs144058405	0.013	335	0.407592	rs148867680	0.02636	498	0.607393	rs6756951	0.004442	337	0.208791	rs72788164	0.00119468	0.0321707
GEMIN7	19	45582517	45594782	50	0.0242798	rs3745157	0.0003474	26	0.0708493	rs7245545	0.05946	73	0.56044	rs10420562	0.01628	102	0.755245	rs147244578	0.006958	78	0.0722893	rs4803797	0.019186	0.0321771
BCAN	1	156611739	156629324	17	0.00573994	rs3795736	0.0002096	NA	NA	NA	NA	32	0.11988	rs2277873	0.00959	57	0.41958	rs6691807	0.0006923	31	0.776224	rs78637010	0.130214	0.0321853
NINJ1	9	95883770	95896570	46	0.0222098	rs11792871	0.001914	27	0.0287897	rs2185974	0.005897	53	0.784216	rs35551956	0.03307	65	0.106679	rs57403632	0.001241	58	0.985015	rs114266207	0.206029	0.0321994
ILKAP	2	239079042	239112324	144	0.0329097	rs3795903	0.005462	133	0.268731	rs78903918	0.07371	161	0.435564	rs11688753	0.006272	180	0.316683	rs34464738	0.04537	158	0.0431996	rs139134652	0.000329833	0.0322023
PCDHGA6	5	140753650	140892546	375	0.263736	rs6879760	0.006437	254	0.568432	rs202115056	0.07823	374	0.971029	rs4912606	0.02657	507	0.00141	rs60903062	2.713e-06	351	0.257742	rs60712207	0.00927259	0.0322826
FN3KRP	17	80674581	80685893	37	0.10989	rs62076475	0.009779	28	0.243756	rs7794	0.06334	51	0.849151	rs117419137	0.0569	81	0.0202598	rs2245981	0.0008293	42	0.114885	rs2246816	0.0153323	0.0322976
MIR6843	NA	NA	NA	NA	NA	NA	NA	NA	NA	NA	NA	NA	NA	NA	NA	1	0.0323697	rs9331890	0.03305	NA	NA	NA	NA	0.0323697
TMPRSS7	3	111758464	111800116	135	0.445554	rs11715228	0.02209	252	0.58042	rs80219360	0.02691	145	0.0276397	rs11928025	0.004334	344	0.0933791	rs74775216	0.007728	292	0.0796292	rs555340578	0.0254894	0.0323788
DNAJC14	12	56214743	56223420	18	0.0798292	rs151337528	0.002652	6	0.16983	rs112561781	0.05072	22	0.602398	rs11834264	0.0399	21	0.100899	rs3064698	0.06318	20	0.0647894	rs142106092	0.017419	0.0324724
HLA-DQA1	6	32605182	32611429	580	0.000225	rs74379225	2.446e-05	494	0.591409	rs200004305	0.05744	560	0.614386	rs9272657	0.07472	561	0.658342	rs9272569	0.07856	645	0.995005	rs28654242	0.064526	0.0325366
SLC25A23	19	6440074	6459781	34	0.0197198	rs76219436	0.007956	NA	NA	NA	NA	58	0.793207	rs192341507	0.05325	113	0.108891	rs11669819	0.00404	70	0.133866	rs10408607	0.0436957	0.03257
ASF1A	6	119215240	119230335	38	0.501499	rs62424036	0.2326	31	0.515485	rs11153778	0.02024	50	0.0126999	rs11304871	0.006662	74	0.0402896	rs9489537	0.003744	41	0.407592	rs36193145	0.0367959	0.032677
LSM12	17	42112002	42144987	51	0.002485	rs375054750	0.0003995	29	0.123876	rs9906272	0.03367	51	0.943057	rs117075781	0.03433	112	0.677323	rs170635	0.06888	51	0.274725	rs66626698	0.0333319	0.0327177
NLRX1	11	119039042	119054726	13	0.0097499	rs644252	0.005322	12	0.0303797	rs141840267	0.005546	13	0.576424	rs201052227	0.05722	68	0.405594	rs35500631	0.01832	16	0.782218	rs45439091	0.244618	0.0327757
CCNO	5	54526980	54529508	7	0.291708	rs72749883	0.08205	4	0.0819692	rs231622	0.05584	6	0.293706	rs72749883	0.06416	11	0.00808992	rs539675972	0.01228	7	0.954046	rs539675972	0.432129	0.0327893
LOC101928738	NA	NA	NA	NA	NA	NA	NA	NA	NA	NA	NA	22	0.00531995	rs9912236	0.002017	35	0.451548	rs4255812	0.03117	18	0.434565	rs71368054	0.0890682	0.0328076
SPIN1	9	91003296	91093622	161	0.00719993	rs551909200	0.004416	137	0.0607694	rs12339977	0.02811	229	0.467532	rs75546872	0.008342	435	0.705295	rs76070090	0.0136	230	0.376623	rs34481817	0.00281193	0.0328415
UBE2D2	5	138940750	139008018	118	0.0165198	rs113144360	0.0004466	56	0.296703	rs261530	0.02457	121	0.0644094	rs10642044	0.004924	142	0.88012	rs142341762	0.01567	70	0.195804	rs13160670	0.0354864	0.0328676
SARNP	12	56146246	56211540	77	0.124875	rs3741504	0.001175	58	0.261738	rs59980563	0.0292	105	0.166833	rs182846373	0.004025	143	0.134865	rs187011722	0.01972	71	0.0744793	rs147093266	0.0182486	0.0330095
BNIP3L	8	26240522	26270644	78	0.330669	rs73217736	0.008698	51	0.0326597	rs3808578	0.01337	86	0.0330397	rs78595098	0.00456	85	0.973027	rs73564663	0.1812	69	0.157842	rs12165	0.0174031	0.0330207
SSH1	12	109176465	109251359	125	0.644356	rs17040979	0.002451	82	0.000263	rs12316621	7.198e-05	107	0.978022	rs61935481	0.0697	239	0.332667	rs11838115	0.003314	130	0.998002	rs376117256	0.0839475	0.0331076
AVL9	7	32535175	32623779	347	0.117882	rs116915253	0.009881	281	0.160839	rs5883358	0.03958	361	0.902098	rs188104040	0.08762	575	0.0187298	rs147837830	1.296e-05	336	0.171828	rs62467584	0.00909006	0.0331149
ENTPD1-AS1	10	97512962	97849992	940	0.345654	rs78109005	0.008679	670	0.0686493	rs112994456	0.001813	1060	0.933067	rs75706183	0.008105	1222	0.172827	rs1974251	9.432e-05	1011	0.0143999	rs10882687	3.27874e-05	0.0331364
CLK4	5	178029664	178054054	38	0.0830392	rs1472457	0.05006	35	0.843157	rs114851608	0.2429	53	0.47952	rs13356921	0.02771	84	0.0123699	rs13155255	0.004711	46	0.132867	rs7700943	0.030047	0.0331668
LOC283731	15	74418713	74421619	3	0.0899491	rs12904268	0.03844	3	0.0157798	rs12904268	0.01076	2	0.122877	rs2279379	0.07496	10	0.681319	rs12904268	0.1937	2	0.465534	rs12904268	0.323537	0.0332202
SLC6A9	1	44462154	44497164	70	0.821179	rs2486009	0.03757	34	0.10989	rs9429225	0.001986	84	0.532468	rs138865507	0.03208	132	0.002608	rs116712387	7.115e-05	69	0.441558	rs150772641	0.00185185	0.0332257
HTR1F	3	88031725	88042919	31	0.0621194	rs55657233	0.01904	20	0.0486795	rs74918215	0.03728	27	0.713287	rs9310060	0.1967	44	0.184815	rs55657233	0.01008	24	0.138861	rs187187099	0.0613728	0.0332341
PAPOLB	7	4897368	4901625	13	0.00671993	rs34928860	0.0003796	12	0.595405	rs3750009	0.3217	15	0.0254597	rs17135241	0.005885	24	0.743257	rs151294011	0.07819	13	0.732268	rs3750009	0.397071	0.0332676
PNMAL1	19	46969747	46974820	30	0.00174998	rs11669511	0.0006766	29	0.668332	rs79729613	0.1147	32	0.102897	rs11672625	0.02295	39	0.915085	rs150105159	0.102	30	0.503497	rs6509275	0.0202163	0.0332699
PRDM2	1	14026734	14151574	377	0.0149199	rs1203676	0.003907	290	0.468531	rs117513733	0.006631	363	0.0195798	rs117513733	0.002532	371	0.41958	rs35084059	0.001019	449	0.968032	rs373998368	0.0310619	0.0333254
LOC100996325	5	602283	612325	20	0.183816	rs10058634	0.03229	17	0.607393	rs3749618	0.09817	36	0.733267	rs114262505	0.1755	38	0.00475995	rs73044893	0.0002536	25	0.142857	rs58495827	0.058112	0.0333551
CDH9	5	26880708	27038689	502	0.108891	rs12188180	0.003356	364	0.00844992	rs1366462	0.000309	572	0.385614	rs79791911	0.006151	880	0.480519	rs112350156	0.00416	462	0.326673	rs2170039	0.0303506	0.033365
MIR4303	NA	NA	NA	NA	NA	NA	NA	NA	NA	NA	NA	NA	NA	NA	NA	NA	NA	NA	NA	1	0.0333697	rs146169041	0.0330383	0.0333697
CLCNKA	1	16348485	16360545	54	0.126873	rs9442217	0.01092	NA	NA	NA	NA	69	0.835165	rs41269165	0.02974	95	0.0302197	rs1889785	0.001095	66	0.0739093	rs9442215	0.0133691	0.0334149
DMRTA2	1	50883222	50889119	3	0.00285997	rs1296714	0.002943	2	0.188811	rs1296714	0.1277	3	0.347652	rs72690461	0.1083	16	0.42957	rs3862270	0.03107	2	0.696304	rs371384511	0.430392	0.0335399
C22orf34	22	49808173	50051190	850	0.946054	rs2013887	0.01091	694	0.00123999	rs1984401	0.0003229	1099	0.0933591	rs141373634	0.002435	1560	0.728272	rs8137101	0.001356	1008	0.704296	rs11703644	0.00733063	0.0335483
TESK2	1	45809554	45956840	248	0.0710993	rs66732088	0.004182	298	0.718282	rs146581632	0.0128	305	0.416583	rs11579411	0.006142	426	0.00439996	rs7528573	0.0001488	255	0.601399	rs61788284	0.0254627	0.0335945
XPO1	2	61705068	61765418	119	0.00218998	rs71405128	0.0003082	94	0.775225	rs72888750	0.1326	124	0.764236	rs151247814	0.04387	218	0.608392	rs147089414	0.03002	113	0.0713193	rs568105903	0.0322251	0.0335951
DZIP3	3	108308336	108413693	148	0.00870991	rs2924706	4.987e-05	115	0.096369	rs147405005	0.02445	162	0.103896	rs201760911	0.007659	462	0.763237	rs41270419	0.07956	146	0.846154	rs41270419	0.0311961	0.0336038
PGM1	1	64058946	64125916	215	0.430569	rs61765314	0.01943	195	0.0457195	rs10909	0.002765	239	0.382617	rs11803616	0.001126	360	0.117882	rs140121771	0.002681	215	0.0634894	rs2269257	0.00113532	0.0336236
C2orf48	2	10281980	10350942	291	0.186813	rs148507072	0.03415	243	0.771229	rs146226510	0.1421	317	0.00820992	rs741263	0.002159	487	0.101369	rs111962704	0.0001807	303	0.471528	rs13028656	0.00279563	0.0336872
NRIP1	21	16333555	16437126	200	0.00136999	rs2229741	5.889e-05	284	0.437562	rs12481775	0.0304	264	0.711289	rs149901270	0.005434	375	0.333666	rs78977590	0.008628	283	0.398601	rs78963179	0.0384896	0.0337524
CNBP	3	128886657	128902810	18	0.460539	rs1871922	0.09415	15	0.491508	rs144324964	0.05602	18	0.0787092	rs1871922	0.01184	54	0.0576394	rs6792159	0.005134	19	0.0553894	rs11401192	0.0148645	0.0338179
STAG3L1_1	NA	NA	NA	NA	NA	NA	NA	NA	NA	NA	NA	NA	NA	NA	NA	2	0.125874	rs571577696	0.0633	2	0.0432396	rs62463455	0.0206909	0.0338183
C16orf97	16	52060263	52107847	125	0.285714	rs562383201	0.005251	115	0.0603494	rs1861324	0.02791	158	0.373626	rs185891392	0.007946	240	0.192807	rs34018815	0.0009605	147	0.0458095	rs12324978	0.000391864	0.0338254
HSPA12A	10	118430702	118502085	281	0.493506	rs72825693	0.01002	251	0.645355	rs2022126	0.02325	286	0.107892	rs7897233	0.005323	395	0.00359996	rs61872836	0.0006903	295	0.460539	rs7911945	0.0233996	0.0338516
ISL1	5	50678957	50690563	22	0.749251	rs3828580	0.02019	12	0.155844	rs6859394	0.1221	20	0.0199798	rs3828580	0.01293	34	0.154845	rs141481716	0.02403	21	0.157842	rs113357907	0.0246214	0.0338707
UBN1	16	4897631	4932402	126	0.098099	rs11859607	0.007729	94	0.0134099	rs17771410	0.003971	138	0.322677	rs79007398	0.00588	236	0.5005	rs7191502	0.005784	127	0.268731	rs17771387	0.0324602	0.0338981
TMEM82	1	16068986	16074292	12	0.514486	rs112406435	0.07905	NA	NA	NA	NA	19	0.318681	rs112729804	0.08326	29	0.132867	rs116595419	0.007973	23	0.0111299	rs186403493	0.0033163	0.0339746
NOX4	11	89057521	89322779	616	0.0128999	rs138053740	0.0001206	544	0.193806	rs187223661	0.0001551	641	0.99001	rs79086715	0.03772	1393	0.41958	rs191410198	0.001836	616	0.0554894	rs139117588	0.00103635	0.0341003
MYO10	5	16662015	16936385	1012	0.162837	rs31512	0.004465	835	0.517483	rs10057331	0.007765	1094	0.225774	rs10520846	7.637e-05	1762	0.00853991	rs149120614	0.0001587	1049	0.355644	rs142179624	0.000558771	0.0341594
ARL5A	2	152657479	152685009	59	0.420579	rs72866498	0.04093	52	0.707293	rs146437746	0.04046	57	0.00374996	rs10169098	0.003089	87	0.107892	rs116065742	0.01242	54	0.480519	rs72866485	0.00451072	0.0341786
LOC100506125	12	49182929	49184318	2	0.0199998	rs77559288	0.01609	NA	NA	NA	NA	2	0.112829	rs11168742	0.09881	5	0.446553	rs77559288	0.1132	2	0.242757	rs77559288	0.231999	0.034182
DCAF7	17	61627795	61671642	33	0.651349	rs1136324	0.05797	13	0.134865	rs72845875	0.0999	60	0.392607	rs34849938	0.0129	199	0.0230098	rs187705003	0.004903	35	0.0730693	rs7211055	0.045851	0.0342361
TERC	NA	NA	NA	NA	NA	NA	NA	NA	NA	NA	NA	NA	NA	NA	NA	2	0.0342397	rs113487931	0.01399	NA	NA	NA	NA	0.0342397
ZNF433	19	12125531	12146525	36	0.00835992	rs3745672	0.00499	23	0.233766	rs55642433	0.02398	45	0.264735	rs111626036	0.02921	82	0.178821	rs175751	0.01008	33	0.627373	rs556241028	0.132973	0.0342574
LINC00882	3	106828636	106959485	277	0.312687	rs34874055	0.009738	239	0.00242998	rs35227938	4.215e-05	280	0.866134	rs145796638	0.00265	521	0.125874	rs7644986	0.001008	250	0.704296	rs9831991	0.0532042	0.0343709
SCNN1D	1	1215815	1227409	3	0.0702493	rs146421901	0.05846	NA	NA	NA	NA	46	0.0625794	rs1262893	0.01536	94	0.0796392	rs55834051	0.002785	46	0.705295	rs3753340	0.116279	0.0344029
MIR663A	NA	NA	NA	NA	NA	NA	NA	1	0.0345397	rs183843457	0.03502	NA	NA	NA	NA	NA	NA	NA	NA	NA	NA	NA	NA	0.0345397
TTBK2	15	43036541	43213007	212	0.00102999	rs10518779	9.351e-05	311	0.153846	rs7182515	0.001958	284	0.67033	rs117228174	0.01086	612	0.588412	rs7169419	0.003995	310	0.943057	rs17718539	0.0798755	0.034596
CRYGA	2	209025463	209028297	17	0.278721	rs111279488	0.04426	12	0.0549195	rs796280	0.01342	17	0.467532	rs796279	0.2201	21	0.315684	rs10932243	0.0459	17	0.0261897	rs62194803	0.00690097	0.0346808
MAG	19	35782988	35804709	47	0.0669993	rs140985983	0.0004234	51	0.0389396	rs12461927	0.02068	59	0.636364	rs2872113	0.01242	91	0.132867	rs73031728	0.003045	64	0.268731	rs12981940	0.00448945	0.0347222
C5orf56	5	131746464	131811736	201	0.00139999	rs1023518	0.0005592	217	0.328671	rs3846730	0.02484	196	0.682318	rs77335401	0.03142	297	0.284715	rs6894249	0.01471	203	0.663337	rs542531095	0.0291226	0.034728
LOC100507443	2	208983852	209021486	174	0.0404996	rs1349660	0.001439	145	0.0614394	rs4263096	0.01217	182	0.974026	rs55843623	0.06526	293	0.224775	rs10164892	0.005737	187	0.108891	rs12621700	0.00326168	0.0347378
COPG1	3	128968452	128996616	44	0.110889	rs56282067	0.07234	73	0.965035	rs6762578	0.2746	94	0.317682	rs112877507	0.03145	166	0.203796	rs4927943	0.01256	90	0.00856991	rs528208821	0.00256135	0.0347577
SEC14L1	17	75084724	75213181	489	0.001413	rs73376341	3.109e-05	358	0.203796	rs375436399	0.0004149	537	0.955045	rs116265170	0.01249	548	0.933067	rs73376350	0.002515	554	0.231768	rs16969661	0.00273049	0.034795
COL21A1	6	55921387	56112378	746	0.0745493	rs142047412	0.00064	691	0.178821	rs10948971	0.02239	809	0.218781	rs60521196	0.005483	1209	0.69031	rs6903416	0.0004382	826	0.0296397	rs571572685	0.00340486	0.0348699
2020-09-14	7	55861236	55930482	239	0.0430096	rs117050421	0.0004914	181	0.706294	rs138074720	0.01881	241	0.323676	rs11980000	0.01455	283	0.0651393	rs75884534	0.0001422	205	0.0936191	rs113854624	0.000595213	0.0349765
GPR78	NA	NA	NA	NA	NA	NA	NA	NA	NA	NA	NA	83	0.155844	rs17844778	0.005656	99	0.174825	rs116438375	0.02719	80	0.0417496	rs10938725	0.00319356	0.0349845
MORN4	10	99374309	99393913	35	0.571429	rs145426213	0.003695	40	0.00273997	rs73334511	0.0003308	54	0.597403	rs143820703	0.02023	73	1	rs4919121	0.1335	42	0.0642494	rs573927973	0.0178241	0.0350267
KLF3	4	38665789	38703129	99	0.0253597	rs13132853	0.003857	96	0.0141199	rs34896423	0.003083	120	0.863137	rs141348005	0.03067	132	0.811189	rs73808535	0.02245	111	0.23976	rs111340188	0.0072958	0.0350323
STAG3L2	NA	NA	NA	NA	NA	NA	NA	NA	NA	NA	NA	2	0.40959	rs144943493	0.3575	3	0.0511695	rs144943493	0.06412	14	0.0543895	rs190553538	0.00746257	0.0350404
LHPP	10	126150340	126302710	486	0.0219798	rs12774601	0.0002456	316	0.0291697	rs7084985	0.0007364	993	0.99001	rs2491156	0.0425	1274	0.100899	rs72631141	0.00132	985	0.941059	rs1254946	8.99459e-05	0.0350913
CSGALNACT1	8	19261671	19540261	1139	0.0265197	rs143757712	0.001034	788	0.857143	rs7001575	0.005143	1203	0.722278	rs3839878	0.001155	2028	0.0698193	rs7816540	0.0004131	1237	0.0525995	rs28517653	0.00284953	0.0351008
ANP32E	1	150190716	150208504	23	0.001016	rs12401456	0.0002708	17	0.903097	rs4926392	0.3565	34	0.58042	rs141473095	0.06421	71	0.995005	rs147347077	0.008168	25	0.113809	rs12401456	0.0010544	0.0351053
NDNF	4	121956781	121993673	103	0.116883	rs72684102	0.003855	104	0.53047	rs3733560	0.09391	108	0.0507195	rs3733560	0.006695	147	0.0335497	rs73845684	0.000517	101	0.572428	rs77537331	0.0310776	0.0351376
PTCRA	6	42883726	42893575	24	0.147852	rs146474881	0.01486	19	0.0242198	rs112617258	0.008039	31	0.729271	rs200785267	0.1803	43	0.106893	rs146474881	0.01035	25	0.216783	rs6901007	0.0066282	0.0351823
HAX1	1	154245038	154248355	2	0.166833	rs1194593	0.07044	3	0.27972	rs72633644	0.177	3	0.0366996	rs13796	0.03328	7	0.0893591	rs6666943	0.04723	3	0.395604	rs578086387	0.124786	0.0351929
ZNF709	19	12571997	12595632	47	0.00566994	rs10416066	0.001571	38	0.345654	rs10404972	0.1544	52	0.421578	rs117899233	0.06137	74	0.115884	rs74640887	0.01866	52	0.632368	rs139319244	0.162207	0.0351942
ERBB2	17	37844336	37884915	50	0.0385196	rs35797841	0.002963	25	0.352647	rs903506	0.2217	61	0.153846	rs182543906	0.001038	104	0.168831	rs4252613	0.006618	52	0.171828	rs118036166	0.0536987	0.0352233
HAS2-AS1	8	122651585	122657564	13	0.00242998	rs2028506	0.0009099	11	0.418581	rs4123220	0.1828	14	0.55045	rs62526466	0.1654	29	0.539461	rs7837322	0.05043	13	0.200799	rs113207666	0.0754691	0.0352319
RNASEK	17	6915735	6917852	3	0.134865	rs3180517	0.1221	NA	NA	NA	NA	5	0.390609	rs62063261	0.1341	8	0.42957	rs77381985	0.0796	2	0.0113299	rs7338	0.0113586	0.0353006
HMGA1	6	34204576	34214008	17	0.0769292	rs35381162	0.018	9	0.283716	rs116882763	0.1835	20	0.185814	rs41269028	0.04353	42	0.968032	rs113872254	0.06274	20	0.0155198	rs56657958	0.00982435	0.035336
C1orf74	1	209955661	209957890	3	0.000324	rs651141	0.0003256	2	0.93007	rs7550857	0.7266	2	0.766234	rs7550857	0.5422	5	0.373626	rs144888845	0.09904	2	0.706294	rs651141	0.425709	0.0353367
SWSAP1	NA	NA	NA	NA	NA	NA	NA	NA	NA	NA	NA	NA	NA	NA	NA	2	0.0353796	rs34156839	0.0367	NA	NA	NA	NA	0.0353796
LOC101928333	7	126855180	126869975	43	0.0392196	rs75846534	0.001985	41	0.0814192	rs6467114	0.004778	53	0.170829	rs17869611	0.003998	84	0.728272	rs17865205	0.02481	43	0.153846	rs11772051	0.016346	0.0354056
YBX3	12	10851675	10875953	55	0.0160298	rs2305848	0.002952	70	0.367632	rs11053914	0.03775	54	0.460539	rs12423741	0.06128	89	0.0547595	rs145841219	0.001325	74	0.411588	rs797171	0.0106391	0.0354243
PCDHGB2	5	140739702	140892546	403	0.23976	rs6879760	0.006437	270	0.56044	rs202115056	0.07823	402	0.954046	rs4912606	0.02657	554	0.00185998	rs60903062	2.713e-06	379	0.256743	rs12188189	0.00629367	0.0354426
NET1	10	5454513	5501019	91	0.0110899	rs3923348	0.006485	164	0.931069	rs143292448	0.125	167	0.0160598	rs76293044	0.009123	170	0.686314	rs34479395	0.06074	173	0.538462	rs10795277	0.0674657	0.0354657
GOLT1B	12	21654698	21671337	81	0.96004	rs1060126	0.2025	61	0.0412296	rs11046089	0.01108	78	0.81019	rs71539412	0.04787	88	0.00583994	rs1048617	0.001217	79	0.32967	rs7299256	0.0659593	0.035635
PCDHB4	5	140501331	140505203	11	0.0193098	rs61746592	0.001677	11	0.175824	rs17844411	0.06878	12	0.0253497	rs3733698	0.01199	19	0.954046	rs246669	0.2674	12	0.753247	rs3776100	0.273578	0.035675
SCN1A	2	166845669	167005642	574	0.000669999	rs5836077	7.863e-05	598	0.561439	rs4667875	0.01092	688	0.210789	rs1019723	0.01385	846	0.812188	rs141938262	0.001648	582	0.961039	rs56322398	0.114741	0.0356899
MIS18BP1	14	45672392	45722605	84	0.0220798	rs143085649	0.004393	55	0.562438	rs73350258	0.1647	110	0.146853	rs78884211	0.01553	169	0.10989	rs146240321	0.005382	61	0.30969	rs144591732	0.00670834	0.0357536
CKMT2	5	80529138	80562217	87	0.116883	rs4704716	0.01161	78	0.20979	rs142913020	0.0006182	93	0.131868	rs4704714	0.04225	128	0.0757092	rs7728465	0.002619	87	0.253746	rs74701886	0.00722733	0.0357739
ASB16	17	42248073	42256451	17	0.00138999	rs7216294	0.0006679	14	0.451548	rs60636253	0.03653	18	0.811189	rs10628218	0.3866	34	0.762238	rs12937692	0.1492	15	0.160839	rs74491716	0.0596894	0.0358839
NTN1	17	8924858	9147317	804	0.000103	rs871826	8.25e-08	501	0.973027	rs145459247	0.005293	974	0.977023	rs146488180	0.008993	1329	0.765235	rs112091688	0.0005182	956	0.833167	rs201628750	0.00860393	0.0358878
STRA8	7	134916730	134943244	48	0.344655	rs73156148	0.01537	54	0.736264	rs62481958	0.1953	60	0.45954	rs55790764	0.004207	88	0.447552	rs9655895	0.03877	62	0.001197	rs139294089	0.000415083	0.0359029
LRRC37B	17	30348154	30380519	30	0.000144	rs375078349	7.446e-05	10	0.896104	rs16967101	0.7298	38	0.86014	rs112974258	0.09235	77	0.748252	rs187881176	0.02814	41	0.752248	rs569204325	0.0514453	0.0359039
LOC101928438	9	102348067	102582171	198	0.292707	rs138333976	0.003966	99	0.504496	rs150496530	0.004915	183	0.0363896	rs62563083	0.001162	387	0.104895	rs544405930	0.008086	166	0.110889	rs118097199	0.0170712	0.0359152
LOC100130954	9	138466770	138478958	4	0.203796	rs9409964	0.1727	49	0.0152098	rs12335516	0.005009	100	0.577423	rs2780279	0.02862	101	0.502498	rs114469214	0.03088	99	0.0694993	rs10776829	0.0118884	0.035916
RPS6KC1	1	213224574	213446808	300	0.0336997	rs566367700	0.001796	247	0.233766	rs76317417	0.009189	365	0.121878	rs56076309	0.005666	747	0.383616	rs545580309	0.01027	347	0.16983	rs114933353	0.000950068	0.0359327
RILP	17	1549444	1553392	5	0.794206	rs7212294	0.5462	7	0.0594994	rs76453306	0.04201	15	0.505495	rs76453306	0.09715	16	0.103419	rs113338929	0.01286	11	0.0253397	rs9915159	0.00686167	0.0359495
SLC35D1	1	67465014	67520080	177	0.00712993	rs58283724	0.001764	156	0.964036	rs79758315	0.1302	195	0.0784492	rs145711199	0.01333	243	0.452547	rs2755253	0.02226	175	0.256743	rs141162174	0.0302687	0.0359688
MRPS31	13	41303431	41345347	44	0.242757	rs7337330	0.1085	119	0.162837	rs9566575	0.005576	106	0.0829492	rs7328453	0.0005511	155	0.0223498	rs200299880	0.0007014	108	0.855145	rs145996866	0.0357351	0.0359751
TAF9	5	68660569	68665840	7	0.00272997	rs4252233	0.0036	7	0.683317	rs4252228	0.1233	7	0.508492	rs4252228	0.1105	16	0.322677	rs114401758	0.01385	5	0.204795	rs4252228	0.074502	0.0359805
DDOST	1	20978259	20988037	32	0.0384696	rs115601582	0.001488	38	0.202797	rs3738142	0.03026	34	0.321678	rs12410193	0.02039	49	0.0408996	rs200971370	0.0001613	38	0.611389	rs115601582	0.0243722	0.0360061
RAB42	1	28918711	28921088	6	0.00432996	rs115996155	1.731e-05	1	0.654346	rs12123931	0.6456	6	0.418581	rs12123931	0.1831	6	0.096009	rs12123931	0.03126	5	0.551449	rs115996155	0.120869	0.0360193
TSFM	12	58176527	58196639	28	0.00441996	rs10431505	0.002328	30	0.184815	rs552541967	0.05437	28	0.538462	rs4631925	0.1085	45	0.761239	rs538524870	0.07638	38	0.187812	rs552541967	0.0516707	0.0360546
CYP7A1	8	59402736	59412720	29	0.0098599	rs113073038	0.005825	29	0.291708	rs4738687	0.05986	29	0.903097	rs112784971	0.3674	42	0.0293397	rs35461847	0.006402	30	0.826174	rs112784971	0.153062	0.0360825
PRPF19	11	60658019	60674061	31	0.000777999	rs72916973	3.53e-06	18	0.384615	rs688638	0.06708	28	0.549451	rs118030602	0.001485	62	0.709291	rs74543275	0.01965	35	0.54046	rs376779304	0.0393975	0.0361057
MIR1260A	NA	NA	NA	NA	NA	NA	NA	NA	NA	NA	NA	1	0.0361096	rs28909969	0.03664	NA	NA	NA	NA	NA	NA	NA	NA	0.0361096
CREBZF	11	85368607	85376182	11	0.00115999	rs7119617	0.0007901	7	0.601399	rs17810766	0.1975	15	0.472527	rs80190561	0.01157	19	0.645355	rs3168151	0.1226	12	0.296703	rs117919673	0.10195	0.0361397
GTF2E1	3	120461557	120501916	95	0.436563	rs2292719	0.08979	64	0.0643094	rs2292170	0.01248	102	0.140859	rs56406902	0.01457	136	0.503497	rs111969021	0.01794	93	0.0317297	rs2331541	0.0109058	0.0361611
DKK3	11	11984542	12030917	176	0.000145	rs10765914	6.793e-05	130	0.835165	rs12274194	0.01948	192	0.7003	rs16910299	0.01594	272	0.758242	rs116444203	0.01592	201	0.983017	rs11022106	0.0203063	0.036173
GNAT2	1	110145888	110155705	24	0.0214698	rs528338660	0.005407	14	0.156843	rs528338660	0.02412	27	0.278721	rs55923624	0.006428	33	0.185814	rs12021920	0.01575	25	0.362637	rs112117858	0.00208918	0.0361848
SH3PXD2A	10	105353783	105615164	709	0.156843	rs923799	0.0005715	462	0.0096699	rs11191801	0.001067	810	0.988012	rs183000361	0.01997	1160	0.512488	rs2902634	0.00488	701	0.0823792	rs2145310	0.00310301	0.036192
TMEM189-UBE2V1	20	48697660	48770335	122	0.0379596	rs3746559	0.004829	108	0.902098	rs57196110	0.3718	145	0.0370396	rs8585	0.008936	291	0.0652693	rs145621767	0.005512	159	0.764236	rs190917282	0.0157984	0.0361935
NFATC2IP	16	28962317	28977767	13	0.183816	rs7500321	0.02798	24	0.00299997	rs113677814	0.0005621	27	0.559441	rs77003191	0.1609	48	0.266733	rs144618880	0.01021	29	0.769231	rs117401982	0.0367473	0.0362046
PHYHD1	9	131683173	131704320	31	0.0572394	rs10988155	0.007127	49	0.233766	rs55758160	0.1428	53	0.120879	rs111982280	0.04054	81	0.0896791	rs10115980	0.005381	61	0.436563	rs7049155	0.00474746	0.0362141
WDFY2	13	52158483	52336171	243	0.00519995	rs77486211	0.001465	156	0.287712	rs11619776	0.02746	246	0.0552394	rs145665809	0.002246	519	0.887113	rs12873108	0.004538	243	0.871129	rs140801862	0.0257914	0.0364109
LOC100126784	11	19732479	19736218	3	0.0693293	rs7109379	0.04441	2	0.891109	rs80164309	0.6935	3	0.146853	rs7943700	0.05109	16	0.0415096	rs193023749	7.855e-05	5	0.16983	rs73422575	0.0554255	0.0364443
RAB33B	4	140374960	140397069	54	0.0281897	rs13102840	0.02173	54	0.8002	rs117880534	0.2267	59	0.236763	rs183302106	0.003168	102	0.0177198	rs13128486	0.005059	57	0.676324	rs189100732	0.0337064	0.0364616
LEMD1	1	205350505	205391214	148	0.35964	rs72747099	0.04975	118	0.125874	rs34843270	0.02463	153	0.0281797	rs201543869	0.002033	245	0.478521	rs34260506	0.01724	153	0.104895	rs4951220	0.000337156	0.0364713
CCL23	17	34340095	34345005	20	0.485514	rs1719207	0.08242	16	0.193806	rs117321474	0.08965	22	0.672328	rs145880426	0.1238	24	0.101898	rs78088268	0.01034	18	0.0099399	rs1003645	0.00215681	0.0364873
SSUH2	3	8661085	8693764	71	0.33966	rs73015939	0.006756	39	0.0149899	rs28607378	0.002463	100	0.268731	rs926147	0.01104	178	0.0572294	rs1105162	7.121e-05	77	0.819181	rs12635175	0.0649892	0.0365119
LOC102467079	16	52119192	52132979	35	0.195804	rs111973463	0.001495	31	0.215784	rs116552682	0.01754	44	0.107379	rs11864665	0.004547	67	0.175824	rs189571547	0.01132	42	0.0804492	rs17185768	0.00406052	0.0365227
LOC283177	11	134306375	134375555	314	0.0750392	rs11223820	0.005503	266	0.722278	rs146641473	0.009557	328	0.348651	rs4611219	0.006602	450	0.933067	rs11223861	0.001913	328	0.00363996	rs10791364	0.00024254	0.0365245
LINC01101	2	121221910	121223925	6	0.00144999	rs148919086	0.001051	4	0.227772	rs1880544	0.03546	6	0.241758	rs115152764	0.07354	9	0.897103	rs147041111	0.1364	6	0.896104	rs1880544	0.310535	0.0365273
KATNBL1P6	6	147122804	147124960	2	0.00326997	rs259390	0.0007134	1	0.188811	rs17076305	0.187	5	0.300699	rs17076305	0.07252	11	0.522478	rs149867700	0.03423	1	0.662338	rs259390	0.663584	0.0365489
PCDHGB3	5	140749961	140892546	382	0.260739	rs6879760	0.006437	259	0.603397	rs202115056	0.07823	382	0.969031	rs4912606	0.02657	521	0.00157998	rs60903062	2.713e-06	359	0.266733	rs60712207	0.00927259	0.0365503
ADD2	2	70889215	70995375	390	0.0157598	rs3771451	0.001081	297	0.415584	rs12470211	0.01185	403	0.395604	rs10202720	0.002629	609	0.872128	rs73939913	0.02731	433	0.0284597	rs720764	0.00201462	0.036572
RNLS	10	90033620	90343082	755	0.000889999	rs11202704	2.735e-05	712	0.15984	rs117561437	0.007316	800	0.563437	rs2162361	0.00559	1045	0.963037	rs116015352	0.001405	897	0.836164	rs117561349	0.0051619	0.0366563
LINC00871	14	46533361	46971104	1421	0.775225	rs35697475	0.006259	1154	0.522478	rs1953919	0.0025	1735	0.000234	rs858870	1.029e-05	3155	0.734266	rs113398934	0.01946	1440	0.928072	rs11626637	0.00767563	0.0366719
UBE2V1	20	48697660	48732496	67	0.0532695	rs6095756	0.02725	51	0.906094	rs2301020	0.4595	78	0.0179898	rs8585	0.008936	140	0.120879	rs145621767	0.005512	81	0.618382	rs190917282	0.0157984	0.036787
MYO1G	7	45002259	45018704	37	0.0286597	rs7799222	0.01387	17	0.0402396	rs7799043	0.02424	46	0.919081	rs148595433	0.07307	62	0.146853	rs73104171	0.002884	40	0.41958	rs542306201	0.107287	0.0369321
KRT20	17	39032140	39041495	31	0.373626	rs16966385	0.02583	28	0.578422	rs8074954	0.06509	34	0.0220998	rs3169914	0.002569	65	0.0729493	rs35984077	0.007448	27	0.187812	rs75091657	0.0599937	0.0369774
PCYOX1L	5	148737569	148749221	16	0.0165198	rs1693919	0.00489	14	0.464535	rs79366536	0.04616	17	0.244755	rs11377119	0.06486	27	0.0548895	rs77600325	0.01404	15	0.635365	rs62378148	0.177602	0.0370019
RBMS3-AS3	3	29305684	29322430	52	0.0468395	rs981830	0.01245	49	0.743257	rs17023157	0.02501	62	0.304695	rs13074088	0.0009356	83	0.965035	rs113753863	0.07954	60	0.00640994	rs115914064	0.00122481	0.0370423
SND1-IT1	7	127637561	127640130	6	0.00652993	rs1345509	0.00113	7	0.227772	rs17733783	0.01992	8	0.601399	rs17733783	0.153	8	0.388611	rs17151639	0.1597	8	0.188811	rs17151639	0.0353162	0.0370478
PCDHGA5	5	140743897	140892546	393	0.248751	rs6879760	0.006437	264	0.574426	rs202115056	0.07823	393	0.961039	rs4912606	0.02657	541	0.00167998	rs60903062	2.713e-06	369	0.284715	rs12188189	0.00629367	0.0370663
C11orf48	11	62430288	62439241	11	0.452547	rs4489748	0.3482	11	0.307692	rs117359740	0.06445	12	0.891109	rs7386	0.5537	31	0.0632694	rs74695446	0.001823	12	0.00836992	rs11231181	0.00459224	0.0370755
ESRRG	1	216676587	217311097	2288	0.000393	rs79948574	2.431e-06	1868	0.667333	rs11117716	0.0018	2450	0.321678	rs73106505	0.002386	3588	0.843157	rs12086610	0.007747	2204	0.924076	rs147260750	0.00459336	0.0370834
TNFRSF10D	8	22993100	23021543	92	0.255744	rs60878149	0.007082	58	0.0399096	rs11135703	0.007836	105	0.120879	rs10094521	0.01376	169	0.420579	rs79050876	0.01243	98	0.126873	rs7014588	0.00376428	0.0371203
RUNX3	1	25226001	25291501	108	0.699301	rs112987325	0.04672	5	0.646354	rs143503767	0.2004	160	0.1998	rs4648885	0.00735	224	0.0598594	rs115681006	8.31e-05	135	0.0121999	rs6600245	0.00016085	0.0371619
LINC01094	4	79567147	79605655	74	0.00509995	rs6814739	0.002214	60	0.184815	rs9714790	0.04475	89	0.250749	rs72659080	0.009856	177	0.43956	rs142392817	0.01312	79	0.635365	rs4382063	0.0510916	0.0371818
C16orf90	16	3543483	3545421	6	0.0276497	rs9923182	0.01514	5	0.205794	rs75072041	0.102	10	0.753247	rs56205903	0.1816	12	0.410589	rs56205903	0.05607	9	0.0375196	rs76317233	0.0019165	0.0371896
HMGN3	6	79910961	79944455	81	0.0187898	rs35099838	0.004056	20	0.516484	rs2236543	0.1134	81	0.0851691	rs9294133	0.01245	122	0.626374	rs138564827	0.01841	77	0.127872	rs75574837	0.03331	0.0372518
ARL17A_3	17	45108951	45120079	28	0.0640594	rs75007539	0.0009998	16	0.098099	rs571647547	0.05793	22	0.17982	rs139544269	0.02999	35	0.649351	rs527919999	0.02559	33	0.0903391	rs537568231	0.0180556	0.0372829
ALDH3B2	11	67429632	67448685	51	0.171828	rs2447598	0.07028	69	0.554446	rs77341916	0.01455	68	0.367632	rs3825021	0.03713	162	0.0363696	rs12577169	0.0004746	71	0.0520495	rs2279125	0.015463	0.0372873
RPL7A	9	136215068	136218280	8	0.0186398	rs28693986	0.008842	9	0.301698	rs71503185	0.2055	12	0.161838	rs79897455	0.01179	19	0.21978	rs77053072	0.01473	8	0.331668	rs7700	0.228373	0.0373018
TANC2	17	61086897	61505067	677	0.237762	rs117037340	0.0007208	311	0.418581	rs118035675	0.04254	720	0.971029	rs2464408	0.01118	1117	0.002938	rs112689500	0.0008508	636	0.234765	rs71155967	0.0115173	0.0374138
PDLIM1	10	96997324	97050905	195	0.0765592	rs6583988	0.003326	153	0.348651	rs35816555	0.02913	204	0.302697	rs4918909	0.004591	272	0.0328597	rs45605435	5.054e-05	189	0.251748	rs35432490	0.0298186	0.0374788
CCDC168	13	103381716	103411422	73	0.0683993	rs77353067	0.002529	63	0.88012	rs17592564	0.1881	73	0.0293597	rs61966018	0.005346	129	0.612388	rs79542692	0.0265	70	0.0618494	rs117985198	0.00276231	0.0375161
LOC100289019	9	130873449	130881013	6	0.0197498	rs6478816	0.01029	NA	NA	NA	NA	17	0.0734093	rs35361220	0.02833	38	0.922078	rs114877379	0.03745	12	0.20979	rs7860396	0.14572	0.0375311
IREB2	15	78730517	78793798	141	0.0804892	rs373261767	0.00356	159	0.0446596	rs373261767	0.003737	159	0.250749	rs8034271	0.04018	282	0.416583	rs139377295	0.0032	138	0.178821	rs11636431	0.0141459	0.0375877
IL17B	5	148753829	148758838	15	0.163836	rs2227452	0.04525	13	0.328671	rs353267	0.1307	13	0.307692	rs2227469	0.0303	19	0.00785992	rs2227450	0.0132	12	0.516484	rs2227454	0.1591	0.0376289
TOR4A	NA	NA	NA	NA	NA	NA	NA	NA	NA	NA	NA	7	0.0376696	rs112239920	0.01131	NA	NA	NA	NA	NA	NA	NA	NA	0.0376696
TMEM263	12	107349543	107367813	35	0.318681	rs4964509	0.099	19	0.270729	rs3803124	0.102	32	0.00195998	rs10778519	0.0003995	59	0.538462	rs190579003	0.006561	35	0.74026	rs191568000	0.146486	0.0376795
ATP4A	19	36041094	36054560	28	0.6004	rs147567810	0.01996	25	0.0568194	rs2251125	0.0006886	32	0.277722	rs2733738	0.03119	47	0.0327297	rs2251250	0.001015	34	0.217782	rs7247310	0.0360534	0.0377252
FAM117A	17	47787686	47841518	46	0.00616994	rs11656541	0.004649	44	0.571429	rs118035610	0.152	58	0.0790892	rs34436135	0.00444	103	0.998002	rs150660626	0.1119	66	0.242757	rs542118774	0.0102022	0.0377335
NSFL1C	20	1422806	1448337	47	0.0240898	rs6033858	0.003049	32	0.0834292	rs3829698	0.02547	46	0.496503	rs79740876	0.03588	68	0.174825	rs371960846	0.004156	48	0.387612	rs41310181	0.00886356	0.0377562
GAS2L1	22	29702984	29708778	8	0.232767	rs6006090	0.06069	6	0.0224098	rs2301292	0.01176	9	0.355644	rs376400273	0.1165	20	0.649351	rs115157955	0.02742	11	0.0564294	rs142239667	0.0257119	0.0378824
PIK3C2G	12	18414473	18801352	1141	0.0934491	rs7957019	0.001711	809	0.0219998	rs6486898	0.0002048	1042	0.364635	rs76287652	0.003573	2085	0.416583	rs11044017	0.001243	1041	0.217782	rs529807005	0.00325296	0.0378944
GSTA3	6	52761438	52774496	41	0.485514	rs45452094	0.08696	22	0.131868	rs2281593	0.009587	37	0.425574	rs6916414	0.03873	54	0.00918991	rs13197742	0.0002583	22	0.271728	rs512795	0.0584256	0.0379047
DIO1	1	54359860	54376759	68	0.0162898	rs72662379	0.003218	54	0.568432	rs11206243	0.1006	70	0.490509	rs2268182	0.07367	108	0.132867	rs140431685	0.001802	72	0.112887	rs190404789	0.000466935	0.0379346
CNIH2	11	66045671	66051685	5	0.0416596	rs4073582	0.001179	7	0.0450495	rs537032212	0.03425	6	0.707293	rs146937207	0.2655	19	0.34965	rs11227448	0.0379	4	0.146853	rs72938506	0.0288311	0.0379467
CD86	3	121774208	121839988	130	0.739261	rs2715263	0.09597	73	0.0115999	rs2001791	0.002204	131	0.939061	rs113741816	0.02599	207	0.198801	rs532894606	0.002938	164	0.0426396	rs530701940	0.0169263	0.037983
TP53INP1	8	95938199	95961615	61	0.00216998	rs2879813	0.0001864	44	0.878122	rs62523081	0.2326	66	0.124875	rs3019175	0.02329	97	0.8002	rs373448115	0.0392	49	0.35964	rs191673101	0.0074866	0.0380594
PRPSAP2	17	18759611	18834599	263	0.108891	rs28394410	0.02401	219	0.1998	rs9916647	0.02656	278	0.0680593	rs5819659	0.02055	322	0.186813	rs143838718	0.01036	266	0.247752	rs143967551	0.0221653	0.0380787
CDH16	16	66942024	66952887	13	0.00704993	rs80141533	0.001321	13	0.167832	rs77463171	0.05897	18	0.404595	rs8048423	0.08768	28	0.592408	rs16957067	0.06071	19	0.241758	rs72794250	0.00473648	0.0380888
FHOD1	16	67263291	67281425	21	0.00265997	rs77958237	0.0004316	8	0.176823	rs117473238	0.07117	33	0.546454	rs4783585	0.1275	40	0.687313	rs3852703	0.1383	26	0.388611	rs183933483	0.0438881	0.0381198
WFDC8	20	44179790	44207965	171	0.0573394	rs73127395	0.008005	167	0.353646	rs6032308	0.001255	184	0.282717	rs6032308	0.1442	237	0.0410096	rs6017622	0.007406	171	0.292707	rs6032308	0.0619616	0.0381784
AMPD2	1	110162434	110174677	28	0.00498995	rs2269341	2.093e-05	15	0.223776	rs560674	0.1272	26	0.55045	rs34592756	0.01754	39	0.162837	rs75550512	0.008412	25	0.688312	rs56246993	0.175396	0.0382048
SLC5A9	1	48688356	48714316	44	0.0254197	rs12119362	0.006579	56	0.393606	rs41287930	0.05603	67	0.0420196	rs212987	0.0002863	84	0.268731	rs146650744	0.005843	71	0.612388	rs75928426	0.0720577	0.0383088
PRR14L	22	32077333	32146120	163	0.00503995	rs117041518	0.000163	128	0.471528	rs5753767	0.1396	169	0.358641	rs146203439	0.02717	327	0.0836092	rs7284098	0.004659	184	0.973027	rs374014494	0.123792	0.0383615
ZNF485	10	44101854	44113352	49	0.0247798	rs78015036	0.004722	14	0.893107	rs10899839	0.276	49	0.395604	rs3123680	0.03358	55	0.0419496	rs10899836	0.002666	45	0.188811	rs7342073	0.00216106	0.038364
FAM43A	3	194406621	194409766	12	0.435564	rs35285202	0.1948	9	0.140859	rs1773218	0.129	12	0.539461	rs11914982	0.1318	16	0.675325	rs3752798	0.2423	13	0.00310997	rs1773218	0.00168065	0.0384227
PIP4K2B	17	36921943	36956158	80	0.002486	rs139755570	0.0002704	62	0.927073	rs79147094	0.1164	86	0.1998	rs115327	0.01158	150	0.475524	rs228236	0.01858	78	0.317682	rs4794790	0.0658673	0.0384401
LINC00588	8	58192101	58197290	42	0.00393996	rs58957714	0.002814	39	0.400599	rs56130194	0.1419	39	0.857143	rs10504230	0.4766	59	0.892108	rs376219510	0.02392	40	0.0576794	rs10504230	0.00448219	0.0384579
NOL11	17	65714060	65740266	77	0.0766692	rs2286918	0.004823	105	0.0295897	rs184311681	0.001608	101	0.371628	rs1122083	0.004567	157	0.264735	rs12948027	0.03606	97	0.312687	rs3760226	0.0694389	0.0385196
MYH15	3	108099215	108248169	375	0.00100999	rs62268051	1.588e-05	249	0.301698	rs76634794	0.00945	408	0.33966	rs141498929	0.004645	622	0.726274	rs13090812	0.01344	363	0.929071	rs200634907	0.0373116	0.0385359
PLA2R1	2	160797259	160919126	455	0.0875491	rs62175468	0.003187	396	0.00681993	rs34555459	5.874e-05	474	0.204795	rs2715933	0.007196	593	0.892108	rs61094689	0.03007	441	0.64036	rs535415895	0.0162233	0.0385421
ZC3H7B	22	41697506	41756151	82	0.00526995	rs1807590	0.00123	89	0.101369	rs12484074	0.0261	118	0.281718	rs77154238	0.009617	219	0.544456	rs62238179	0.001399	113	0.853147	rs575027688	0.0333007	0.03856
BHMT	5	78407603	78428113	58	0.731269	rs78474539	0.09242	48	0.341658	rs686764	0.05246	64	0.534466	rs66501296	0.0306	89	0.947053	rs114783337	0.0432	56	0.000552999	rs59121233	0.000253104	0.0385699
SPPL2C	17	43922255	43924438	17	0.000641999	rs12373168	0.0003539	1	0.546454	rs17763658	0.5478	17	0.795205	rs242944	0.2758	20	0.938062	rs115957998	0.1477	16	0.267732	rs17763658	0.0826202	0.0386155
PCDHAC1	5	140306301	140391929	215	0.142857	rs77600037	0.009105	168	0.744256	rs31874	0.004251	225	0.154845	rs31871	0.002579	364	0.0224398	rs74597681	0.001066	184	0.18981	rs62384503	0.00297005	0.0386358
LOC100505515	20	12930987	12932275	2	0.671329	rs2273691	0.6545	2	0.00588994	rs6078839	0.005631	2	0.162837	rs2273691	0.1475	2	0.152847	rs6078839	0.13	3	0.713287	rs2273691	0.466716	0.0386618
AGMAT	1	15898193	15911605	58	0.347652	rs6664388	0.06268	49	0.24975	rs7525263	0.2023	58	0.0321997	rs6688212	0.01629	91	0.0576394	rs6679837	0.01286	58	0.436563	rs368961528	0.0482618	0.0387153
STAC3	12	57637237	57644976	8	0.497502	rs7133915	0.06858	17	0.0648994	rs80061381	0.006312	7	0.985015	rs112059089	0.5966	21	0.287712	rs7976512	0.0296	13	0.00769992	rs10876968	0.00380776	0.0387522
AP1B1	22	29723668	29784572	123	0.148851	rs576070672	0.03516	97	0.0146299	rs174771	0.006171	127	0.200799	rs139387482	0.04378	227	0.998002	rs193000467	0.01496	127	0.161838	rs112141643	0.00457097	0.0388112
OAS2	12	113416273	113449528	89	0.00385996	rs1293752	0.001605	67	0.483516	rs5800979	0.05053	98	0.43956	rs12297326	0.06522	154	0.192807	rs7964503	0.003327	96	0.446553	rs7958523	0.0651237	0.0388136
TYRO3	15	41851219	41871536	39	0.260739	rs7171675	0.08233	26	0.0237298	rs4924552	0.01622	39	0.363636	rs7171675	0.04307	59	0.514486	rs115828781	0.000808	44	0.0611094	rs28657602	0.00775889	0.0388497
FANCM	14	45605135	45670093	117	0.00531995	rs202096596	0.0004336	72	0.585415	rs117392855	0.1276	152	0.501499	rs111588695	0.03443	257	0.155844	rs114164551	0.00774	89	0.290709	rs573885072	0.0405761	0.0388577
SIN3A	15	75661719	75748124	86	0.38961	rs7403118	0.08249	118	0.0145799	rs113082196	0.003825	136	0.572428	rs78622601	0.03665	167	0.40959	rs75577170	0.01595	111	0.0531995	rs4886706	0.0179164	0.0388901
ROBO4	11	124754113	124767831	58	0.577423	rs73016357	0.07632	46	0.448551	rs55852661	0.06083	59	0.000582999	rs7104934	0.0002977	80	0.472527	rs12287685	0.02078	51	0.995005	rs117072286	0.0963617	0.0389392
LSR	19	35739558	35758867	56	0.0097699	rs79224773	0.001253	51	0.320679	rs55745204	0.02171	58	0.14985	rs138632673	0.03003	106	0.293706	rs186131992	0.0003107	61	0.515485	rs144821856	0.0146584	0.0389687
SLC7A13	8	87226287	87242604	53	0.597403	rs13281681	0.1374	45	0.0127399	rs2976190	0.002857	52	0.528472	rs72688510	0.01655	90	0.827173	rs73271432	0.08754	49	0.0213798	rs2954347	0.0142985	0.0389861
DNAL4	22	39174512	39190161	30	0.100189	rs760482	0.01514	17	0.253746	rs14040	0.07252	34	0.330669	rs7290009	0.03263	64	0.0809092	rs73884539	0.01981	24	0.104619	rs146570122	0.0106282	0.0389957
GPC1	2	241375114	241407495	48	0.0348197	rs2228330	0.009124	10	0.131868	rs3792215	0.02573	167	0.161838	rs7569539	0.003188	233	0.905095	rs58727534	0.007791	169	0.105894	rs11894682	0.00462084	0.0390178
LINC00478	21	17442841	17982094	902	0.108891	rs2187061	0.00101	871	0.643357	rs2823661	0.01178	1389	0.547453	rs28886124	0.001321	2713	0.192807	rs11909825	0.0006484	961	0.0096499	rs77238419	0.00137518	0.0390647
GDF6	8	97154557	97173020	33	0.000786999	rs11996469	0.0004885	19	0.221778	rs117125307	0.08967	38	0.665335	rs2514526	0.07305	65	0.801199	rs180860540	0.01241	29	0.768232	rs7845829	0.091972	0.0391062
C1QTNF4	11	47611215	47615961	7	0.00135999	rs11601694	0.002146	2	0.48951	rs35624992	0.2264	5	0.171828	rs142453721	0.03621	7	0.838162	rs35624992	0.4291	5	0.746254	rs142453721	0.217306	0.0391313
ANKRD66	6	46714653	46726954	23	0.171828	rs9381480	0.01896	13	0.64036	rs6901073	0.1118	25	0.00413996	rs9367256	0.0009831	45	0.346653	rs9472837	0.03583	25	0.453546	rs529545776	0.0291737	0.0391555
XPO7	8	21777179	21864096	185	0.513487	rs117773229	0.001504	173	0.0609694	rs4871908	0.01419	198	0.0249998	rs146239065	0.0002735	326	0.113886	rs7017844	0.0002251	236	0.804196	rs117004936	0.0237283	0.0391771
DPY19L1P1	7	32620552	32758780	500	0.181818	rs139948368	0.01584	380	0.181818	rs142107781	0.01433	497	0.75025	rs150010171	0.07871	937	0.0353796	rs145826714	1.126e-05	495	0.0819892	rs145781229	0.00920797	0.0392674
FBRSL1	NA	NA	NA	NA	NA	NA	NA	NA	NA	NA	NA	320	0.0356396	rs9738068	0.0006115	580	0.163836	rs6560885	0.002387	456	0.227772	rs61952076	0.00572563	0.0393034
CDAN1	15	43015759	43029417	29	0.001903	rs2305084	0.0003669	38	0.272727	rs7167392	0.02924	41	0.195804	rs2305084	0.09352	57	0.904096	rs61745640	0.02011	42	0.784216	rs7167392	0.212328	0.0393045
LRRC17	7	102553343	102585556	47	0.21978	rs4398822	0.01406	53	0.841159	rs145092086	0.1179	50	0.833167	rs17397797	0.08091	172	0.000614999	rs139543315	0.0001942	51	0.761239	rs140713774	0.185537	0.0393248
WFDC9	20	44236577	44259907	88	0.0279097	rs2425715	0.008864	80	0.0311597	rs6094182	0.003003	123	0.65035	rs1487322	0.1302	131	0.304695	rs6017635	0.008808	90	0.41958	rs74174957	0.0642172	0.0393925
RPL18A	NA	NA	NA	NA	NA	NA	NA	1	0.325674	rs73020697	0.3281	11	0.0826292	rs10406737	0.06564	18	0.0167198	rs56708876	0.009443	10	0.669331	rs73020697	0.109457	0.0393938
LOC285629	5	160358785	160365633	29	0.102897	rs1356282	0.058	29	0.591409	rs147518354	0.1073	29	0.34965	rs12054997	0.03547	45	0.498501	rs113136313	0.03713	28	0.00682993	rs2421854	0.00277813	0.0394402
PAFAH1B2	11	117014999	117048889	125	0.0332097	rs7123517	0.003837	105	0.186813	rs144762883	0.01919	129	0.938062	rs45557235	0.002572	217	0.757243	rs45625638	0.04011	110	0.0164698	rs35500922	0.0015147	0.0394873
LOC101927667	19	37742786	37756437	25	0.00186998	rs6508710	0.001215	23	0.556444	rs1226598	0.02934	30	0.445554	rs147670570	0.02462	43	0.227772	rs531707909	0.00231	34	0.688312	rs111838035	0.0427904	0.0395228
GLRX3	10	131934638	131978646	193	0.993007	rs113977077	0.08406	196	0.0113799	rs7098719	0.003856	227	0.891109	rs11598456	0.06171	293	0.74026	rs77872383	0.08379	228	0.0097599	rs17297984	0.00103326	0.0395461
NOC3L	10	96092988	96122683	83	0.10989	rs17109928	1.708e-05	55	0.00260997	rs12217597	0.001279	90	0.739261	rs117209742	0.02564	127	0.344655	rs3758526	0.01815	78	0.996004	rs533090767	0.132281	0.0395569
SNORD62A_1	9	134361051	134361137	1	0.128871	rs118051327	0.1247	NA	NA	NA	NA	1	0.116883	rs118051327	0.1214	NA	NA	NA	NA	1	0.0890791	rs118051327	0.088724	0.0395621
PMCHL2	5	70671611	70681820	13	0.964036	rs4704274	0.7923	13	0.171828	rs4704274	0.1004	13	0.431568	rs6453405	0.2839	9	0.237762	rs13168712	0.1066	15	0.00428996	rs4704164	0.00248326	0.0396027
MRPL12	17	79670399	79674556	2	0.001835	rs62077189	0.001761	NA	NA	NA	NA	20	0.972028	rs10560	0.2718	24	0.718282	rs116069065	0.1357	18	0.237762	rs8081274	0.0418464	0.0397006
FLJ37505	12	128366161	128383184	67	0.0130699	rs140633323	0.001695	35	0.876124	rs78341447	0.1071	60	0.211788	rs111691226	0.03963	117	0.617383	rs74664816	0.03078	37	0.0490195	rs74765484	0.00933184	0.039766
ACBD6	1	180257351	180472022	583	0.20979	rs189142924	0.003324	500	0.0583794	rs12409923	0.002138	728	0.92008	rs79821880	0.06001	1114	0.450549	rs61697322	0.002147	601	0.0145099	rs60336213	0.00245175	0.0398594
CCL15	17	34324617	34329084	17	0.666334	rs41356845	0.2464	13	0.248751	rs75930560	0.04885	17	0.497502	rs2075746	0.1318	24	0.585415	rs76870803	0.01916	16	0.00152998	rs2075746	0.00100292	0.0399248
WDR19	4	39184023	39287430	212	0.00638994	rs13129322	0.0002109	187	0.625375	rs7661627	0.1077	256	0.190809	rs186851763	0.02917	384	0.325674	rs149605363	0.001594	211	0.298701	rs6825927	0.0533064	0.0400325
DNALI1	1	38022519	38032458	29	0.0639794	rs4653300	0.0007433	23	0.342657	rs4653300	0.07012	30	0.240759	rs140924154	0.05204	50	0.140859	rs11586828	0.02453	29	0.100009	rs11586480	0.0500241	0.0400936
BBS9	7	33169151	33645680	1521	0.69031	rs140409029	0.003595	1301	0.268731	rs1050719	0.007159	1633	0.0884991	rs78239390	0.002462	2338	0.0373096	rs146581762	0.001353	1786	0.121878	rs562452318	0.00105479	0.0401952
C2orf15	2	99758184	99767928	35	0.0122999	rs140139281	0.01574	21	0.157842	rs563465280	0.02118	24	0.77023	rs35525595	0.02997	37	0.116883	rs78787236	0.01111	26	0.42957	rs35525595	0.15308	0.0403404
COX14	12	50505763	50514240	22	0.615385	rs71464995	0.0028	23	0.0282797	rs7135322	0.01407	17	0.280719	rs7967705	0.04372	51	0.132867	rs74090059	0.009768	26	0.115769	rs7964522	0.0224145	0.0403623
C6orf52	6	10671650	10695030	16	0.314685	rs146709156	0.02736	38	0.283716	rs533715981	0.2108	43	0.556444	rs6919114	0.1209	120	0.00577994	rs190984031	0.0003495	44	0.261738	rs564519260	0.0886199	0.0403663
MIR941-3_1	20	62550833	62551003	1	0.906094	rs2427556	0.9043	1	0.482517	rs2427556	0.5009	1	0.40959	rs2427556	0.4449	1	0.000593999	rs2427556	0.0006026	1	0.707293	rs2427556	0.713428	0.0403927
ILF3-AS1	19	10762537	10764548	2	0.00284997	rs4804514	0.002775	3	0.0554094	rs76716359	0.01604	5	0.782218	rs143985646	0.2236	13	0.906094	rs73498530	0.2975	4	0.672328	rs76716359	0.365813	0.0403976
HIST1H2BH	NA	NA	NA	NA	NA	NA	NA	NA	NA	NA	NA	1	0.0233698	rs61746493	0.02294	1	0.288711	rs61746493	0.3135	NA	NA	NA	NA	0.0404735
STAG3L3	NA	NA	NA	NA	NA	NA	NA	NA	NA	NA	NA	NA	NA	NA	NA	2	0.157842	rs571577696	0.0633	2	0.0427496	rs62463455	0.0206909	0.0404764
TOM1L2	17	17746821	17875784	157	0.002219	rs7501812	0.001124	265	0.956044	rs79673844	0.2388	226	0.844156	rs117890270	0.01126	450	0.248751	rs78692119	0.003571	205	0.16983	rs561100173	0.0193401	0.0405346
ATP1B1	1	169075946	169101960	111	0.0379296	rs1200128	1.757e-08	92	0.71029	rs576848191	0.1065	122	0.460539	rs1200146	0.005758	156	0.0182898	rs3753292	0.004071	118	0.333666	rs148390238	0.00360056	0.0405561
UBA7	3	49842637	49851391	9	0.822178	rs1799844	0.5329	6	0.0463495	rs1799845	0.03291	10	0.0096399	rs111900212	0.00332	16	0.891109	rs1799844	0.162	11	0.231768	rs1799845	0.10264	0.0406072
NECAP2	1	16767166	16786584	36	0.292707	rs72638053	0.01596	20	0.383616	rs279781	0.2138	40	0.0302997	rs12064256	0.0004102	65	0.0239598	rs34675229	0.004962	40	0.931069	rs17453643	0.0422617	0.0406169
MAP9	4	156263811	156298122	119	0.676324	rs9307929	0.08882	125	0.43956	rs1047492	0.05045	146	0.0602794	rs6829263	0.01936	177	0.0144699	rs77034120	0.0001385	137	0.292707	rs5863149	0.0460883	0.0406173
ADO	10	64564515	64568239	7	0.404595	rs1509964	0.2321	7	0.609391	rs224082	0.3209	7	0.0369696	rs10995312	0.01011	12	0.0264197	rs1509964	0.01924	7	0.315684	rs10995312	0.179052	0.0406587
RNF146	6	127587826	127609705	51	0.673327	rs45456292	0.05151	46	0.943057	rs117610215	0.07309	57	0.858142	rs45456292	0.2232	51	0.00281997	rs7774468	0.0008845	55	0.0494995	rs9385419	0.020883	0.040672
LZTS1-AS1	8	20133283	20147969	74	0.246753	rs12547641	0.02035	59	0.934066	rs56256118	0.1331	76	0.824176	rs62499985	0.05739	105	0.0246898	rs13260323	0.000332	72	0.0162398	rs7818837	0.000643403	0.0407069
VCAN	5	82767492	82878122	261	0.00440996	rs3852188	4.523e-05	268	0.522478	rs1050948	0.03476	310	0.487512	rs35544841	0.01558	438	0.275724	rs309589	0.0001135	272	0.246753	rs182838272	0.0121516	0.0407937
MDP1	14	24683142	24685276	3	0.903097	rs3215610	0.5411	3	0.00512995	rs11629429	0.0009903	4	0.381618	rs1997996	0.07921	8	0.52048	rs1997996	0.1443	5	0.0830892	rs1997996	0.0387824	0.0408054
ZNF184	6	27418520	27440897	89	0.0337997	rs4713105	0.009945	71	0.508492	rs190162625	0.07871	96	0.721279	rs4713105	0.2513	106	0.14985	rs12529839	0.01082	85	0.0411696	rs7764634	0.0209595	0.0408119
SHPK	17	3511555	3539616	20	0.0236398	rs222788	0.002101	59	0.314685	rs139293113	0.05335	134	0.916084	rs72834069	0.09377	159	0.669331	rs150376245	0.07159	145	0.0167698	rs542976442	0.00108669	0.0408173
IRF2BP2	1	234740014	234745271	14	0.247752	rs11502	0.06104	8	0.0410396	rs1329125	0.004861	15	0.0183598	rs1329126	0.01032	23	0.438561	rs16843662	0.02464	14	0.937063	rs8722	0.347691	0.0408922
MIR1273H	4	39105519	39584819	1376	0.00168998	rs73238577	6.566e-08	1171	0.904096	rs67152983	0.0329	1508	0.150849	rs73238581	0.002855	2172	0.717283	rs149605363	0.001594	1350	0.465534	rs34083347	0.00726867	0.040975
FAM69A	1	93298285	93427079	203	0.0160098	rs112043172	0.001323	201	0.561439	rs2244588	0.03126	235	0.658342	rs71652512	0.02446	468	0.120879	rs80132878	0.005085	280	0.107892	rs6660881	0.0263819	0.0410463
CD101	1	117544371	117579173	99	0.00648994	rs12407870	0.001838	63	0.853147	rs3767780	0.0333	103	0.0915991	rs7554376	0.00834	156	0.82018	rs60908129	0.03867	98	0.185814	rs140985991	0.000459614	0.0410857
TNNT1	19	55644065	55660722	3	0.293706	rs9636153	0.05677	1	0.00428996	rs57026198	0.003968	44	0.79021	rs57026198	0.08173	85	0.0785592	rs9636153	0.009315	46	0.989011	rs74898598	0.216158	0.0411074
RPL23AP7	2	114368815	114384715	4	0.852148	rs200163545	0.3275	1	0.246753	rs114285188	0.2064	10	0.365634	rs201090607	0.1775	26	0.00233998	rs116292380	2.909e-06	26	0.430569	rs372789374	0.117042	0.0411416
PPFIBP2	11	7534995	7674996	597	0.128871	rs116992988	0.0003614	459	0.69031	rs77873429	0.01836	663	0.0786792	rs112020972	0.0006245	974	0.0431096	rs59138530	3.614e-05	629	0.256743	rs10769808	0.00490752	0.0411447
PEAR1	1	156863522	156886226	69	0.34965	rs12137505	0.008304	55	0.212787	rs4661075	0.06224	80	0.888112	rs41273213	0.01764	135	0.0719493	rs75966765	0.001157	76	0.0162998	rs371995525	0.00306717	0.0411521
TEX35	1	178482211	178492635	24	0.0095899	rs7527160	0.001594	21	0.233766	rs12033565	0.06599	32	0.54046	rs75428857	0.1219	50	0.433566	rs114022236	0.05138	21	0.147852	rs74226628	0.0665444	0.041211
IL22RA2	6	137464956	137494785	93	0.418581	rs276466	0.02585	47	0.137862	rs28362847	0.01675	94	0.00543995	rs28385767	0.0009539	122	0.387612	rs28385691	0.002323	96	0.638362	rs145195852	0.00819204	0.0412135
[truncated: 256 more rows]

[truncated: 6 more sheets: Supplementary Data 10, Supplementary Data 11, Supplementary Data 12, Supplementary Data 13, Supplementary Data 14, Supplementary Data 15]
